# Supplementary material for: Model-Free Estimation of Tuning Curves and Their Attentional Modulation, Based on Sparse and Noisy Data
Source: PLoS One. 2016 Jan 19;11(1):e0146500. doi: 10.1371/journal.pone.0146500 (PMC4718600; doi:10.1371/journal.pone.0146500)
Supplement: S1 Data — (CSV) [file pone.0146500.s015.csv]

cellId	channelId	trialNum	acond	angle	rate
vlk-rTask1-har-089-01+01	1	9	afix	240.0	62.0
vlk-rTask1-har-089-01+01	1	164	afix	240.0	24.0
vlk-rTask1-har-089-01+01	1	289	afix	240.0	30.0
vlk-rTask1-har-089-01+01	1	8	afix	270.0	68.0
vlk-rTask1-har-089-01+01	1	186	afix	270.0	36.0
vlk-rTask1-har-089-01+01	1	264	afix	270.0	40.0
vlk-rTask1-har-089-01+01	1	68	afix	300.0	56.0
vlk-rTask1-har-089-01+01	1	133	afix	300.0	38.0
vlk-rTask1-har-089-01+01	1	273	afix	300.0	42.0
vlk-rTask1-har-089-01+01	1	27	afix	330.0	42.0
vlk-rTask1-har-089-01+01	1	228	afix	330.0	32.0
vlk-rTask1-har-089-01+01	1	363	afix	330.0	24.0
vlk-rTask1-har-089-01+01	1	45	afix	0.0	52.0
vlk-rTask1-har-089-01+01	1	173	afix	0.0	58.0
vlk-rTask1-har-089-01+01	1	353	afix	0.0	22.0
vlk-rTask1-har-089-01+01	1	11	afix	30.0	26.0
vlk-rTask1-har-089-01+01	1	199	afix	30.0	24.0
vlk-rTask1-har-089-01+01	1	368	afix	30.0	16.0
vlk-rTask1-har-089-01+01	1	21	afix	60.0	48.0
vlk-rTask1-har-089-01+01	1	135	afix	60.0	26.0
vlk-rTask1-har-089-01+01	1	315	afix	60.0	14.0
vlk-rTask1-har-089-01+01	1	14	afix	90.0	36.0
vlk-rTask1-har-089-01+01	1	140	afix	90.0	32.0
vlk-rTask1-har-089-01+01	1	379	afix	90.0	24.0
vlk-rTask1-har-089-01+01	1	5	afix	120.0	52.0
vlk-rTask1-har-089-01+01	1	147	afix	120.0	46.0
vlk-rTask1-har-089-01+01	1	291	afix	120.0	44.0
vlk-rTask1-har-089-01+01	1	71	afix	150.0	22.0
vlk-rTask1-har-089-01+01	1	215	afix	150.0	24.0
vlk-rTask1-har-089-01+01	1	342	afix	150.0	16.0
vlk-rTask1-har-089-01+01	1	34	afix	180.0	34.0
vlk-rTask1-har-089-01+01	1	142	afix	180.0	24.0
vlk-rTask1-har-089-01+01	1	319	afix	180.0	34.0
vlk-rTask1-har-089-01+01	1	22	afix	210.0	42.0
vlk-rTask1-har-089-01+01	1	139	afix	210.0	24.0
vlk-rTask1-har-089-01+01	1	343	afix	210.0	30.0
vlk-rTask1-har-089-01+01	1	66	ain	240.0	74.0
vlk-rTask1-har-089-01+01	1	220	ain	240.0	42.0
vlk-rTask1-har-089-01+01	1	266	ain	240.0	34.0
vlk-rTask1-har-089-01+01	1	286	ain	240.0	52.0
vlk-rTask1-har-089-01+01	1	327	ain	240.0	28.0
vlk-rTask1-har-089-01+01	1	103	ain	270.0	76.0
vlk-rTask1-har-089-01+01	1	125	ain	270.0	38.0
vlk-rTask1-har-089-01+01	1	193	ain	270.0	80.0
vlk-rTask1-har-089-01+01	1	219	ain	270.0	54.0
vlk-rTask1-har-089-01+01	1	317	ain	270.0	48.0
vlk-rTask1-har-089-01+01	1	7	ain	300.0	72.0
vlk-rTask1-har-089-01+01	1	80	ain	300.0	72.0
vlk-rTask1-har-089-01+01	1	84	ain	300.0	42.0
vlk-rTask1-har-089-01+01	1	154	ain	300.0	66.0
vlk-rTask1-har-089-01+01	1	295	ain	300.0	16.0
vlk-rTask1-har-089-01+01	1	299	ain	300.0	36.0
vlk-rTask1-har-089-01+01	1	87	ain	330.0	66.0
vlk-rTask1-har-089-01+01	1	178	ain	330.0	34.0
vlk-rTask1-har-089-01+01	1	78	ain	0.0	50.0
vlk-rTask1-har-089-01+01	1	113	ain	0.0	42.0
vlk-rTask1-har-089-01+01	1	152	ain	0.0	48.0
vlk-rTask1-har-089-01+01	1	176	ain	0.0	42.0
vlk-rTask1-har-089-01+01	1	267	ain	0.0	24.0
vlk-rTask1-har-089-01+01	1	136	ain	30.0	38.0
vlk-rTask1-har-089-01+01	1	170	ain	30.0	40.0
vlk-rTask1-har-089-01+01	1	183	ain	30.0	56.0
vlk-rTask1-har-089-01+01	1	285	ain	30.0	30.0
vlk-rTask1-har-089-01+01	1	287	ain	30.0	20.0
vlk-rTask1-har-089-01+01	1	347	ain	30.0	22.0
vlk-rTask1-har-089-01+01	1	88	ain	60.0	24.0
vlk-rTask1-har-089-01+01	1	127	ain	60.0	8.0
vlk-rTask1-har-089-01+01	1	153	ain	60.0	40.0
vlk-rTask1-har-089-01+01	1	155	ain	60.0	28.0
vlk-rTask1-har-089-01+01	1	172	ain	60.0	54.0
vlk-rTask1-har-089-01+01	1	345	ain	60.0	14.0
vlk-rTask1-har-089-01+01	1	64	ain	90.0	80.0
vlk-rTask1-har-089-01+01	1	76	ain	90.0	32.0
vlk-rTask1-har-089-01+01	1	107	ain	90.0	26.0
vlk-rTask1-har-089-01+01	1	130	ain	90.0	50.0
vlk-rTask1-har-089-01+01	1	161	ain	90.0	46.0
vlk-rTask1-har-089-01+01	1	316	ain	90.0	24.0
vlk-rTask1-har-089-01+01	1	326	ain	90.0	34.0
vlk-rTask1-har-089-01+01	1	331	ain	90.0	34.0
vlk-rTask1-har-089-01+01	1	101	ain	120.0	34.0
vlk-rTask1-har-089-01+01	1	102	ain	120.0	50.0
vlk-rTask1-har-089-01+01	1	229	ain	120.0	48.0
vlk-rTask1-har-089-01+01	1	230	ain	120.0	44.0
vlk-rTask1-har-089-01+01	1	231	ain	120.0	42.0
vlk-rTask1-har-089-01+01	1	303	ain	120.0	30.0
vlk-rTask1-har-089-01+01	1	341	ain	120.0	34.0
vlk-rTask1-har-089-01+01	1	54	ain	150.0	54.0
vlk-rTask1-har-089-01+01	1	200	ain	150.0	46.0
vlk-rTask1-har-089-01+01	1	338	ain	150.0	32.0
vlk-rTask1-har-089-01+01	1	52	ain	180.0	54.0
vlk-rTask1-har-089-01+01	1	56	ain	180.0	50.0
vlk-rTask1-har-089-01+01	1	104	ain	180.0	56.0
vlk-rTask1-har-089-01+01	1	137	ain	180.0	48.0
vlk-rTask1-har-089-01+01	1	158	ain	180.0	30.0
vlk-rTask1-har-089-01+01	1	243	ain	180.0	32.0
vlk-rTask1-har-089-01+01	1	346	ain	180.0	26.0
vlk-rTask1-har-089-01+01	1	177	ain	210.0	44.0
vlk-rTask1-har-089-01+01	1	181	ain	210.0	36.0
vlk-rTask1-har-089-01+01	1	212	ain	210.0	34.0
vlk-rTask1-har-089-01+01	1	244	ain	210.0	42.0
vlk-rTask1-har-089-01+01	1	310	ain	210.0	46.0
vlk-rTask1-har-089-01+01	1	12	uni2	240.0	56.0
vlk-rTask1-har-089-01+01	1	209	uni2	240.0	50.0
vlk-rTask1-har-089-01+01	1	294	uni2	240.0	36.0
vlk-rTask1-har-089-01+01	1	110	uni2	270.0	52.0
vlk-rTask1-har-089-01+01	1	180	uni2	270.0	24.0
vlk-rTask1-har-089-01+01	1	276	uni2	270.0	26.0
vlk-rTask1-har-089-01+01	1	126	uni2	300.0	10.0
vlk-rTask1-har-089-01+01	1	195	uni2	300.0	40.0
vlk-rTask1-har-089-01+01	1	367	uni2	300.0	32.0
vlk-rTask1-har-089-01+01	1	62	uni2	330.0	32.0
vlk-rTask1-har-089-01+01	1	171	uni2	330.0	36.0
vlk-rTask1-har-089-01+01	1	254	uni2	330.0	28.0
vlk-rTask1-har-089-01+01	1	46	uni2	0.0	24.0
vlk-rTask1-har-089-01+01	1	160	uni2	0.0	30.0
vlk-rTask1-har-089-01+01	1	279	uni2	0.0	30.0
vlk-rTask1-har-089-01+01	1	53	uni2	30.0	28.0
vlk-rTask1-har-089-01+01	1	157	uni2	30.0	10.0
vlk-rTask1-har-089-01+01	1	248	uni2	30.0	24.0
vlk-rTask1-har-089-01+01	1	57	uni2	60.0	14.0
vlk-rTask1-har-089-01+01	1	174	uni2	60.0	16.0
vlk-rTask1-har-089-01+01	1	337	uni2	60.0	4.0
vlk-rTask1-har-089-01+01	1	69	uni2	90.0	30.0
vlk-rTask1-har-089-01+01	1	213	uni2	90.0	34.0
vlk-rTask1-har-089-01+01	1	339	uni2	90.0	26.0
vlk-rTask1-har-089-01+01	1	65	uni2	120.0	26.0
vlk-rTask1-har-089-01+01	1	146	uni2	120.0	26.0
vlk-rTask1-har-089-01+01	1	366	uni2	120.0	8.0
vlk-rTask1-har-089-01+01	1	118	uni2	150.0	26.0
vlk-rTask1-har-089-01+01	1	208	uni2	150.0	30.0
vlk-rTask1-har-089-01+01	1	305	uni2	150.0	26.0
vlk-rTask1-har-089-01+01	1	72	uni2	180.0	56.0
vlk-rTask1-har-089-01+01	1	194	uni2	180.0	34.0
vlk-rTask1-har-089-01+01	1	301	uni2	180.0	16.0
vlk-rTask1-har-089-01+01	1	128	uni2	210.0	46.0
vlk-rTask1-har-089-01+01	1	168	uni2	210.0	48.0
vlk-rTask1-har-089-01+01	1	361	uni2	210.0	16.0
vlk-rTask1-har-089-01+01	2	9	afix	270.0	48.0
vlk-rTask1-har-089-01+01	2	164	afix	270.0	54.0
vlk-rTask1-har-089-01+01	2	289	afix	270.0	68.0
vlk-rTask1-har-089-01+01	2	8	afix	300.0	74.0
vlk-rTask1-har-089-01+01	2	186	afix	300.0	60.0
vlk-rTask1-har-089-01+01	2	264	afix	300.0	92.0
vlk-rTask1-har-089-01+01	2	68	afix	330.0	36.0
vlk-rTask1-har-089-01+01	2	133	afix	330.0	48.0
vlk-rTask1-har-089-01+01	2	273	afix	330.0	88.0
vlk-rTask1-har-089-01+01	2	27	afix	0.0	34.0
vlk-rTask1-har-089-01+01	2	228	afix	0.0	36.0
vlk-rTask1-har-089-01+01	2	363	afix	0.0	74.0
vlk-rTask1-har-089-01+01	2	45	afix	30.0	34.0
vlk-rTask1-har-089-01+01	2	173	afix	30.0	36.0
vlk-rTask1-har-089-01+01	2	353	afix	30.0	58.0
vlk-rTask1-har-089-01+01	2	11	afix	60.0	28.0
vlk-rTask1-har-089-01+01	2	199	afix	60.0	48.0
vlk-rTask1-har-089-01+01	2	368	afix	60.0	44.0
vlk-rTask1-har-089-01+01	2	21	afix	90.0	32.0
vlk-rTask1-har-089-01+01	2	135	afix	90.0	50.0
vlk-rTask1-har-089-01+01	2	315	afix	90.0	72.0
vlk-rTask1-har-089-01+01	2	14	afix	120.0	48.0
vlk-rTask1-har-089-01+01	2	140	afix	120.0	36.0
vlk-rTask1-har-089-01+01	2	379	afix	120.0	102.0
vlk-rTask1-har-089-01+01	2	5	afix	150.0	46.0
vlk-rTask1-har-089-01+01	2	147	afix	150.0	48.0
vlk-rTask1-har-089-01+01	2	291	afix	150.0	82.0
vlk-rTask1-har-089-01+01	2	71	afix	180.0	44.0
vlk-rTask1-har-089-01+01	2	215	afix	180.0	48.0
vlk-rTask1-har-089-01+01	2	342	afix	180.0	64.0
vlk-rTask1-har-089-01+01	2	34	afix	210.0	26.0
vlk-rTask1-har-089-01+01	2	142	afix	210.0	50.0
vlk-rTask1-har-089-01+01	2	319	afix	210.0	72.0
vlk-rTask1-har-089-01+01	2	22	afix	240.0	42.0
vlk-rTask1-har-089-01+01	2	139	afix	240.0	60.0
vlk-rTask1-har-089-01+01	2	343	afix	240.0	84.0
vlk-rTask1-har-089-01+01	2	66	ain	270.0	70.0
vlk-rTask1-har-089-01+01	2	220	ain	270.0	114.0
vlk-rTask1-har-089-01+01	2	266	ain	270.0	88.0
vlk-rTask1-har-089-01+01	2	286	ain	270.0	96.0
vlk-rTask1-har-089-01+01	2	327	ain	270.0	136.0
vlk-rTask1-har-089-01+01	2	103	ain	300.0	82.0
vlk-rTask1-har-089-01+01	2	125	ain	300.0	104.0
vlk-rTask1-har-089-01+01	2	193	ain	300.0	116.0
vlk-rTask1-har-089-01+01	2	219	ain	300.0	112.0
vlk-rTask1-har-089-01+01	2	317	ain	300.0	124.0
vlk-rTask1-har-089-01+01	2	7	ain	330.0	60.0
vlk-rTask1-har-089-01+01	2	80	ain	330.0	86.0
vlk-rTask1-har-089-01+01	2	84	ain	330.0	80.0
vlk-rTask1-har-089-01+01	2	154	ain	330.0	62.0
vlk-rTask1-har-089-01+01	2	295	ain	330.0	54.0
vlk-rTask1-har-089-01+01	2	299	ain	330.0	106.0
vlk-rTask1-har-089-01+01	2	87	ain	0.0	30.0
vlk-rTask1-har-089-01+01	2	178	ain	0.0	44.0
vlk-rTask1-har-089-01+01	2	78	ain	30.0	40.0
vlk-rTask1-har-089-01+01	2	113	ain	30.0	36.0
vlk-rTask1-har-089-01+01	2	152	ain	30.0	36.0
vlk-rTask1-har-089-01+01	2	176	ain	30.0	38.0
vlk-rTask1-har-089-01+01	2	267	ain	30.0	42.0
vlk-rTask1-har-089-01+01	2	136	ain	60.0	22.0
vlk-rTask1-har-089-01+01	2	170	ain	60.0	28.0
vlk-rTask1-har-089-01+01	2	183	ain	60.0	22.0
vlk-rTask1-har-089-01+01	2	285	ain	60.0	66.0
vlk-rTask1-har-089-01+01	2	287	ain	60.0	36.0
vlk-rTask1-har-089-01+01	2	347	ain	60.0	48.0
vlk-rTask1-har-089-01+01	2	88	ain	90.0	24.0
vlk-rTask1-har-089-01+01	2	127	ain	90.0	36.0
vlk-rTask1-har-089-01+01	2	153	ain	90.0	52.0
vlk-rTask1-har-089-01+01	2	155	ain	90.0	22.0
vlk-rTask1-har-089-01+01	2	172	ain	90.0	38.0
vlk-rTask1-har-089-01+01	2	345	ain	90.0	60.0
vlk-rTask1-har-089-01+01	2	64	ain	120.0	34.0
vlk-rTask1-har-089-01+01	2	76	ain	120.0	42.0
vlk-rTask1-har-089-01+01	2	107	ain	120.0	62.0
vlk-rTask1-har-089-01+01	2	130	ain	120.0	30.0
vlk-rTask1-har-089-01+01	2	161	ain	120.0	58.0
vlk-rTask1-har-089-01+01	2	316	ain	120.0	96.0
vlk-rTask1-har-089-01+01	2	326	ain	120.0	106.0
vlk-rTask1-har-089-01+01	2	331	ain	120.0	78.0
vlk-rTask1-har-089-01+01	2	101	ain	150.0	44.0
vlk-rTask1-har-089-01+01	2	102	ain	150.0	48.0
vlk-rTask1-har-089-01+01	2	229	ain	150.0	74.0
vlk-rTask1-har-089-01+01	2	230	ain	150.0	80.0
vlk-rTask1-har-089-01+01	2	231	ain	150.0	76.0
vlk-rTask1-har-089-01+01	2	303	ain	150.0	78.0
vlk-rTask1-har-089-01+01	2	341	ain	150.0	58.0
vlk-rTask1-har-089-01+01	2	54	ain	180.0	44.0
vlk-rTask1-har-089-01+01	2	200	ain	180.0	98.0
vlk-rTask1-har-089-01+01	2	338	ain	180.0	88.0
vlk-rTask1-har-089-01+01	2	52	ain	210.0	34.0
vlk-rTask1-har-089-01+01	2	56	ain	210.0	52.0
vlk-rTask1-har-089-01+01	2	104	ain	210.0	48.0
vlk-rTask1-har-089-01+01	2	137	ain	210.0	46.0
vlk-rTask1-har-089-01+01	2	158	ain	210.0	74.0
vlk-rTask1-har-089-01+01	2	243	ain	210.0	82.0
vlk-rTask1-har-089-01+01	2	346	ain	210.0	80.0
vlk-rTask1-har-089-01+01	2	177	ain	240.0	82.0
vlk-rTask1-har-089-01+01	2	181	ain	240.0	70.0
vlk-rTask1-har-089-01+01	2	212	ain	240.0	60.0
vlk-rTask1-har-089-01+01	2	244	ain	240.0	88.0
vlk-rTask1-har-089-01+01	2	310	ain	240.0	90.0
vlk-rTask1-har-089-01+01	2	12	uni2	270.0	48.0
vlk-rTask1-har-089-01+01	2	209	uni2	270.0	94.0
vlk-rTask1-har-089-01+01	2	294	uni2	270.0	90.0
vlk-rTask1-har-089-01+01	2	110	uni2	300.0	40.0
vlk-rTask1-har-089-01+01	2	180	uni2	300.0	48.0
vlk-rTask1-har-089-01+01	2	276	uni2	300.0	62.0
vlk-rTask1-har-089-01+01	2	126	uni2	330.0	28.0
vlk-rTask1-har-089-01+01	2	195	uni2	330.0	66.0
vlk-rTask1-har-089-01+01	2	367	uni2	330.0	60.0
vlk-rTask1-har-089-01+01	2	62	uni2	0.0	20.0
vlk-rTask1-har-089-01+01	2	171	uni2	0.0	36.0
vlk-rTask1-har-089-01+01	2	254	uni2	0.0	62.0
vlk-rTask1-har-089-01+01	2	46	uni2	30.0	18.0
vlk-rTask1-har-089-01+01	2	160	uni2	30.0	16.0
vlk-rTask1-har-089-01+01	2	279	uni2	30.0	52.0
vlk-rTask1-har-089-01+01	2	53	uni2	60.0	8.0
vlk-rTask1-har-089-01+01	2	157	uni2	60.0	20.0
vlk-rTask1-har-089-01+01	2	248	uni2	60.0	32.0
vlk-rTask1-har-089-01+01	2	57	uni2	90.0	14.0
vlk-rTask1-har-089-01+01	2	174	uni2	90.0	18.0
vlk-rTask1-har-089-01+01	2	337	uni2	90.0	20.0
vlk-rTask1-har-089-01+01	2	69	uni2	120.0	28.0
vlk-rTask1-har-089-01+01	2	213	uni2	120.0	20.0
vlk-rTask1-har-089-01+01	2	339	uni2	120.0	16.0
vlk-rTask1-har-089-01+01	2	65	uni2	150.0	18.0
vlk-rTask1-har-089-01+01	2	146	uni2	150.0	26.0
vlk-rTask1-har-089-01+01	2	366	uni2	150.0	24.0
vlk-rTask1-har-089-01+01	2	118	uni2	180.0	28.0
vlk-rTask1-har-089-01+01	2	208	uni2	180.0	46.0
vlk-rTask1-har-089-01+01	2	305	uni2	180.0	82.0
vlk-rTask1-har-089-01+01	2	72	uni2	210.0	36.0
vlk-rTask1-har-089-01+01	2	194	uni2	210.0	78.0
vlk-rTask1-har-089-01+01	2	301	uni2	210.0	84.0
vlk-rTask1-har-089-01+01	2	128	uni2	240.0	56.0
vlk-rTask1-har-089-01+01	2	168	uni2	240.0	84.0
vlk-rTask1-har-089-01+01	2	361	uni2	240.0	96.0
vlk-rTask1-cls-045-01+01	1	28	afix	270.0	22.0
vlk-rTask1-cls-045-01+01	1	147	afix	270.0	34.0
vlk-rTask1-cls-045-01+01	1	295	afix	270.0	34.0
vlk-rTask1-cls-045-01+01	1	422	afix	270.0	36.0
vlk-rTask1-cls-045-01+01	1	19	afix	300.0	28.0
vlk-rTask1-cls-045-01+01	1	122	afix	300.0	40.0
vlk-rTask1-cls-045-01+01	1	247	afix	300.0	36.0
vlk-rTask1-cls-045-01+01	1	341	afix	300.0	28.0
vlk-rTask1-cls-045-01+01	1	92	afix	330.0	22.0
vlk-rTask1-cls-045-01+01	1	123	afix	330.0	36.0
vlk-rTask1-cls-045-01+01	1	222	afix	330.0	32.0
vlk-rTask1-cls-045-01+01	1	385	afix	330.0	16.0
vlk-rTask1-cls-045-01+01	1	448	afix	330.0	30.0
vlk-rTask1-cls-045-01+01	1	81	afix	0.0	12.0
vlk-rTask1-cls-045-01+01	1	163	afix	0.0	30.0
vlk-rTask1-cls-045-01+01	1	312	afix	0.0	22.0
vlk-rTask1-cls-045-01+01	1	417	afix	0.0	18.0
vlk-rTask1-cls-045-01+01	1	430	afix	0.0	16.0
vlk-rTask1-cls-045-01+01	1	18	afix	30.0	6.0
vlk-rTask1-cls-045-01+01	1	204	afix	30.0	22.0
vlk-rTask1-cls-045-01+01	1	262	afix	30.0	14.0
vlk-rTask1-cls-045-01+01	1	400	afix	30.0	12.0
vlk-rTask1-cls-045-01+01	1	433	afix	30.0	20.0
vlk-rTask1-cls-045-01+01	1	27	afix	60.0	16.0
vlk-rTask1-cls-045-01+01	1	181	afix	60.0	16.0
vlk-rTask1-cls-045-01+01	1	251	afix	60.0	32.0
vlk-rTask1-cls-045-01+01	1	378	afix	60.0	16.0
vlk-rTask1-cls-045-01+01	1	452	afix	60.0	36.0
vlk-rTask1-cls-045-01+01	1	43	afix	90.0	46.0
vlk-rTask1-cls-045-01+01	1	144	afix	90.0	30.0
vlk-rTask1-cls-045-01+01	1	271	afix	90.0	26.0
vlk-rTask1-cls-045-01+01	1	364	afix	90.0	32.0
vlk-rTask1-cls-045-01+01	1	447	afix	90.0	48.0
vlk-rTask1-cls-045-01+01	1	52	afix	120.0	36.0
vlk-rTask1-cls-045-01+01	1	140	afix	120.0	38.0
vlk-rTask1-cls-045-01+01	1	224	afix	120.0	50.0
vlk-rTask1-cls-045-01+01	1	416	afix	120.0	32.0
vlk-rTask1-cls-045-01+01	1	434	afix	120.0	46.0
vlk-rTask1-cls-045-01+01	1	40	afix	150.0	62.0
vlk-rTask1-cls-045-01+01	1	104	afix	150.0	40.0
vlk-rTask1-cls-045-01+01	1	248	afix	150.0	34.0
vlk-rTask1-cls-045-01+01	1	412	afix	150.0	32.0
vlk-rTask1-cls-045-01+01	1	450	afix	150.0	38.0
vlk-rTask1-cls-045-01+01	1	87	afix	180.0	32.0
vlk-rTask1-cls-045-01+01	1	149	afix	180.0	42.0
vlk-rTask1-cls-045-01+01	1	245	afix	180.0	36.0
vlk-rTask1-cls-045-01+01	1	371	afix	180.0	24.0
vlk-rTask1-cls-045-01+01	1	460	afix	180.0	34.0
vlk-rTask1-cls-045-01+01	1	70	afix	210.0	18.0
vlk-rTask1-cls-045-01+01	1	116	afix	210.0	28.0
vlk-rTask1-cls-045-01+01	1	276	afix	210.0	32.0
vlk-rTask1-cls-045-01+01	1	324	afix	210.0	44.0
vlk-rTask1-cls-045-01+01	1	69	afix	240.0	32.0
vlk-rTask1-cls-045-01+01	1	172	afix	240.0	42.0
vlk-rTask1-cls-045-01+01	1	260	afix	240.0	42.0
vlk-rTask1-cls-045-01+01	1	352	afix	240.0	46.0
vlk-rTask1-cls-045-01+01	1	440	afix	240.0	46.0
vlk-rTask1-cls-045-01+01	1	22	ain	270.0	48.0
vlk-rTask1-cls-045-01+01	1	86	ain	270.0	42.0
vlk-rTask1-cls-045-01+01	1	119	ain	270.0	60.0
vlk-rTask1-cls-045-01+01	1	164	ain	270.0	60.0
vlk-rTask1-cls-045-01+01	1	180	ain	270.0	54.0
vlk-rTask1-cls-045-01+01	1	237	ain	270.0	58.0
vlk-rTask1-cls-045-01+01	1	263	ain	270.0	42.0
vlk-rTask1-cls-045-01+01	1	317	ain	270.0	50.0
vlk-rTask1-cls-045-01+01	1	318	ain	270.0	54.0
vlk-rTask1-cls-045-01+01	1	340	ain	270.0	50.0
vlk-rTask1-cls-045-01+01	1	459	ain	270.0	48.0
vlk-rTask1-cls-045-01+01	1	465	ain	270.0	50.0
vlk-rTask1-cls-045-01+01	1	113	ain	300.0	64.0
vlk-rTask1-cls-045-01+01	1	137	ain	300.0	56.0
vlk-rTask1-cls-045-01+01	1	139	ain	300.0	44.0
vlk-rTask1-cls-045-01+01	1	225	ain	300.0	50.0
vlk-rTask1-cls-045-01+01	1	326	ain	300.0	22.0
vlk-rTask1-cls-045-01+01	1	356	ain	300.0	42.0
vlk-rTask1-cls-045-01+01	1	453	ain	300.0	56.0
vlk-rTask1-cls-045-01+01	1	54	ain	330.0	42.0
vlk-rTask1-cls-045-01+01	1	55	ain	330.0	26.0
vlk-rTask1-cls-045-01+01	1	115	ain	330.0	26.0
vlk-rTask1-cls-045-01+01	1	268	ain	330.0	32.0
vlk-rTask1-cls-045-01+01	1	269	ain	330.0	32.0
vlk-rTask1-cls-045-01+01	1	395	ain	330.0	24.0
vlk-rTask1-cls-045-01+01	1	421	ain	330.0	34.0
vlk-rTask1-cls-045-01+01	1	62	ain	0.0	18.0
vlk-rTask1-cls-045-01+01	1	131	ain	0.0	32.0
vlk-rTask1-cls-045-01+01	1	166	ain	0.0	20.0
vlk-rTask1-cls-045-01+01	1	171	ain	0.0	14.0
vlk-rTask1-cls-045-01+01	1	284	ain	0.0	20.0
vlk-rTask1-cls-045-01+01	1	313	ain	0.0	28.0
vlk-rTask1-cls-045-01+01	1	314	ain	0.0	16.0
vlk-rTask1-cls-045-01+01	1	376	ain	0.0	10.0
vlk-rTask1-cls-045-01+01	1	426	ain	0.0	30.0
vlk-rTask1-cls-045-01+01	1	24	ain	30.0	16.0
vlk-rTask1-cls-045-01+01	1	138	ain	30.0	14.0
vlk-rTask1-cls-045-01+01	1	155	ain	30.0	18.0
vlk-rTask1-cls-045-01+01	1	175	ain	30.0	16.0
vlk-rTask1-cls-045-01+01	1	297	ain	30.0	18.0
vlk-rTask1-cls-045-01+01	1	308	ain	30.0	14.0
vlk-rTask1-cls-045-01+01	1	338	ain	30.0	18.0
vlk-rTask1-cls-045-01+01	1	428	ain	30.0	24.0
vlk-rTask1-cls-045-01+01	1	457	ain	30.0	18.0
vlk-rTask1-cls-045-01+01	1	467	ain	30.0	20.0
vlk-rTask1-cls-045-01+01	1	36	ain	60.0	24.0
vlk-rTask1-cls-045-01+01	1	145	ain	60.0	12.0
vlk-rTask1-cls-045-01+01	1	277	ain	60.0	22.0
vlk-rTask1-cls-045-01+01	1	291	ain	60.0	14.0
vlk-rTask1-cls-045-01+01	1	307	ain	60.0	14.0
vlk-rTask1-cls-045-01+01	1	362	ain	60.0	10.0
vlk-rTask1-cls-045-01+01	1	419	ain	60.0	26.0
vlk-rTask1-cls-045-01+01	1	445	ain	60.0	20.0
vlk-rTask1-cls-045-01+01	1	47	ain	90.0	32.0
vlk-rTask1-cls-045-01+01	1	189	ain	90.0	30.0
vlk-rTask1-cls-045-01+01	1	190	ain	90.0	20.0
vlk-rTask1-cls-045-01+01	1	278	ain	90.0	22.0
vlk-rTask1-cls-045-01+01	1	298	ain	90.0	22.0
vlk-rTask1-cls-045-01+01	1	386	ain	90.0	18.0
vlk-rTask1-cls-045-01+01	1	63	ain	120.0	38.0
vlk-rTask1-cls-045-01+01	1	90	ain	120.0	40.0
vlk-rTask1-cls-045-01+01	1	128	ain	120.0	26.0
vlk-rTask1-cls-045-01+01	1	136	ain	120.0	30.0
vlk-rTask1-cls-045-01+01	1	182	ain	120.0	28.0
vlk-rTask1-cls-045-01+01	1	215	ain	120.0	34.0
vlk-rTask1-cls-045-01+01	1	256	ain	120.0	32.0
vlk-rTask1-cls-045-01+01	1	380	ain	120.0	26.0
vlk-rTask1-cls-045-01+01	1	462	ain	120.0	34.0
vlk-rTask1-cls-045-01+01	1	67	ain	150.0	36.0
vlk-rTask1-cls-045-01+01	1	99	ain	150.0	48.0
vlk-rTask1-cls-045-01+01	1	111	ain	150.0	32.0
vlk-rTask1-cls-045-01+01	1	118	ain	150.0	36.0
vlk-rTask1-cls-045-01+01	1	179	ain	150.0	32.0
vlk-rTask1-cls-045-01+01	1	221	ain	150.0	36.0
vlk-rTask1-cls-045-01+01	1	275	ain	150.0	26.0
vlk-rTask1-cls-045-01+01	1	286	ain	150.0	28.0
vlk-rTask1-cls-045-01+01	1	360	ain	150.0	24.0
vlk-rTask1-cls-045-01+01	1	438	ain	150.0	22.0
vlk-rTask1-cls-045-01+01	1	474	ain	150.0	30.0
vlk-rTask1-cls-045-01+01	1	17	ain	180.0	28.0
vlk-rTask1-cls-045-01+01	1	42	ain	180.0	46.0
vlk-rTask1-cls-045-01+01	1	134	ain	180.0	52.0
vlk-rTask1-cls-045-01+01	1	135	ain	180.0	32.0
vlk-rTask1-cls-045-01+01	1	229	ain	180.0	40.0
vlk-rTask1-cls-045-01+01	1	252	ain	180.0	32.0
vlk-rTask1-cls-045-01+01	1	300	ain	180.0	32.0
vlk-rTask1-cls-045-01+01	1	339	ain	180.0	26.0
vlk-rTask1-cls-045-01+01	1	410	ain	180.0	30.0
vlk-rTask1-cls-045-01+01	1	454	ain	180.0	36.0
vlk-rTask1-cls-045-01+01	1	83	ain	210.0	46.0
vlk-rTask1-cls-045-01+01	1	197	ain	210.0	44.0
vlk-rTask1-cls-045-01+01	1	198	ain	210.0	58.0
vlk-rTask1-cls-045-01+01	1	257	ain	210.0	42.0
vlk-rTask1-cls-045-01+01	1	306	ain	210.0	40.0
vlk-rTask1-cls-045-01+01	1	322	ain	210.0	40.0
vlk-rTask1-cls-045-01+01	1	431	ain	210.0	40.0
vlk-rTask1-cls-045-01+01	1	456	ain	210.0	60.0
vlk-rTask1-cls-045-01+01	1	29	ain	240.0	46.0
vlk-rTask1-cls-045-01+01	1	74	ain	240.0	46.0
vlk-rTask1-cls-045-01+01	1	106	ain	240.0	52.0
vlk-rTask1-cls-045-01+01	1	117	ain	240.0	44.0
vlk-rTask1-cls-045-01+01	1	206	ain	240.0	56.0
vlk-rTask1-cls-045-01+01	1	253	ain	240.0	58.0
vlk-rTask1-cls-045-01+01	1	282	ain	240.0	52.0
vlk-rTask1-cls-045-01+01	1	366	ain	240.0	58.0
vlk-rTask1-cls-045-01+01	1	432	ain	240.0	54.0
vlk-rTask1-cls-045-01+01	1	38	uni2	270.0	38.0
vlk-rTask1-cls-045-01+01	1	125	uni2	270.0	36.0
vlk-rTask1-cls-045-01+01	1	258	uni2	270.0	42.0
vlk-rTask1-cls-045-01+01	1	427	uni2	270.0	40.0
vlk-rTask1-cls-045-01+01	1	470	uni2	270.0	54.0
vlk-rTask1-cls-045-01+01	1	77	uni2	300.0	48.0
vlk-rTask1-cls-045-01+01	1	202	uni2	300.0	46.0
vlk-rTask1-cls-045-01+01	1	280	uni2	300.0	42.0
vlk-rTask1-cls-045-01+01	1	384	uni2	300.0	32.0
vlk-rTask1-cls-045-01+01	1	442	uni2	300.0	38.0
vlk-rTask1-cls-045-01+01	1	58	uni2	330.0	16.0
vlk-rTask1-cls-045-01+01	1	133	uni2	330.0	30.0
vlk-rTask1-cls-045-01+01	1	218	uni2	330.0	34.0
vlk-rTask1-cls-045-01+01	1	396	uni2	330.0	36.0
vlk-rTask1-cls-045-01+01	1	463	uni2	330.0	30.0
vlk-rTask1-cls-045-01+01	1	39	uni2	0.0	8.0
vlk-rTask1-cls-045-01+01	1	124	uni2	0.0	16.0
vlk-rTask1-cls-045-01+01	1	305	uni2	0.0	12.0
vlk-rTask1-cls-045-01+01	1	336	uni2	0.0	14.0
vlk-rTask1-cls-045-01+01	1	93	uni2	30.0	10.0
vlk-rTask1-cls-045-01+01	1	201	uni2	30.0	10.0
vlk-rTask1-cls-045-01+01	1	294	uni2	30.0	8.0
vlk-rTask1-cls-045-01+01	1	354	uni2	30.0	12.0
vlk-rTask1-cls-045-01+01	1	429	uni2	30.0	26.0
vlk-rTask1-cls-045-01+01	1	7	uni2	60.0	16.0
vlk-rTask1-cls-045-01+01	1	162	uni2	60.0	10.0
vlk-rTask1-cls-045-01+01	1	230	uni2	60.0	18.0
vlk-rTask1-cls-045-01+01	1	353	uni2	60.0	2.0
vlk-rTask1-cls-045-01+01	1	85	uni2	90.0	8.0
vlk-rTask1-cls-045-01+01	1	105	uni2	90.0	4.0
vlk-rTask1-cls-045-01+01	1	228	uni2	90.0	16.0
vlk-rTask1-cls-045-01+01	1	423	uni2	90.0	16.0
vlk-rTask1-cls-045-01+01	1	477	uni2	90.0	20.0
vlk-rTask1-cls-045-01+01	1	50	uni2	120.0	22.0
vlk-rTask1-cls-045-01+01	1	168	uni2	120.0	2.0
vlk-rTask1-cls-045-01+01	1	290	uni2	120.0	14.0
vlk-rTask1-cls-045-01+01	1	335	uni2	120.0	4.0
vlk-rTask1-cls-045-01+01	1	72	uni2	150.0	12.0
vlk-rTask1-cls-045-01+01	1	121	uni2	150.0	6.0
vlk-rTask1-cls-045-01+01	1	207	uni2	150.0	14.0
vlk-rTask1-cls-045-01+01	1	334	uni2	150.0	12.0
vlk-rTask1-cls-045-01+01	1	480	uni2	150.0	12.0
vlk-rTask1-cls-045-01+01	1	25	uni2	180.0	26.0
vlk-rTask1-cls-045-01+01	1	169	uni2	180.0	24.0
vlk-rTask1-cls-045-01+01	1	283	uni2	180.0	36.0
vlk-rTask1-cls-045-01+01	1	399	uni2	180.0	24.0
vlk-rTask1-cls-045-01+01	1	10	uni2	210.0	46.0
vlk-rTask1-cls-045-01+01	1	151	uni2	210.0	44.0
vlk-rTask1-cls-045-01+01	1	309	uni2	210.0	46.0
vlk-rTask1-cls-045-01+01	1	408	uni2	210.0	36.0
vlk-rTask1-cls-045-01+01	1	458	uni2	210.0	44.0
vlk-rTask1-cls-045-01+01	1	4	uni2	240.0	46.0
vlk-rTask1-cls-045-01+01	1	120	uni2	240.0	42.0
vlk-rTask1-cls-045-01+01	1	213	uni2	240.0	60.0
vlk-rTask1-cls-045-01+01	1	363	uni2	240.0	38.0
vlk-rTask1-cls-045-01+01	1	443	uni2	240.0	52.0
vlk-rTask1-cls-045-01+01	2	28	afix	300.0	6.0
vlk-rTask1-cls-045-01+01	2	147	afix	300.0	12.0
vlk-rTask1-cls-045-01+01	2	295	afix	300.0	14.0
vlk-rTask1-cls-045-01+01	2	422	afix	300.0	24.0
vlk-rTask1-cls-045-01+01	2	19	afix	330.0	12.0
vlk-rTask1-cls-045-01+01	2	122	afix	330.0	14.0
vlk-rTask1-cls-045-01+01	2	247	afix	330.0	26.0
vlk-rTask1-cls-045-01+01	2	341	afix	330.0	6.0
vlk-rTask1-cls-045-01+01	2	92	afix	0.0	10.0
vlk-rTask1-cls-045-01+01	2	123	afix	0.0	16.0
vlk-rTask1-cls-045-01+01	2	222	afix	0.0	10.0
vlk-rTask1-cls-045-01+01	2	385	afix	0.0	12.0
vlk-rTask1-cls-045-01+01	2	448	afix	0.0	10.0
vlk-rTask1-cls-045-01+01	2	81	afix	30.0	4.0
vlk-rTask1-cls-045-01+01	2	163	afix	30.0	10.0
vlk-rTask1-cls-045-01+01	2	312	afix	30.0	6.0
vlk-rTask1-cls-045-01+01	2	417	afix	30.0	20.0
vlk-rTask1-cls-045-01+01	2	430	afix	30.0	10.0
vlk-rTask1-cls-045-01+01	2	18	afix	60.0	8.0
vlk-rTask1-cls-045-01+01	2	204	afix	60.0	10.0
vlk-rTask1-cls-045-01+01	2	262	afix	60.0	10.0
vlk-rTask1-cls-045-01+01	2	400	afix	60.0	12.0
vlk-rTask1-cls-045-01+01	2	433	afix	60.0	18.0
vlk-rTask1-cls-045-01+01	2	27	afix	90.0	4.0
vlk-rTask1-cls-045-01+01	2	181	afix	90.0	20.0
vlk-rTask1-cls-045-01+01	2	251	afix	90.0	6.0
vlk-rTask1-cls-045-01+01	2	378	afix	90.0	16.0
vlk-rTask1-cls-045-01+01	2	452	afix	90.0	32.0
vlk-rTask1-cls-045-01+01	2	43	afix	120.0	18.0
vlk-rTask1-cls-045-01+01	2	144	afix	120.0	18.0
vlk-rTask1-cls-045-01+01	2	271	afix	120.0	26.0
vlk-rTask1-cls-045-01+01	2	364	afix	120.0	16.0
vlk-rTask1-cls-045-01+01	2	447	afix	120.0	22.0
vlk-rTask1-cls-045-01+01	2	52	afix	150.0	8.0
vlk-rTask1-cls-045-01+01	2	140	afix	150.0	18.0
vlk-rTask1-cls-045-01+01	2	224	afix	150.0	10.0
vlk-rTask1-cls-045-01+01	2	416	afix	150.0	24.0
vlk-rTask1-cls-045-01+01	2	434	afix	150.0	20.0
vlk-rTask1-cls-045-01+01	2	40	afix	180.0	10.0
vlk-rTask1-cls-045-01+01	2	104	afix	180.0	22.0
vlk-rTask1-cls-045-01+01	2	248	afix	180.0	22.0
vlk-rTask1-cls-045-01+01	2	412	afix	180.0	16.0
vlk-rTask1-cls-045-01+01	2	450	afix	180.0	26.0
vlk-rTask1-cls-045-01+01	2	87	afix	210.0	10.0
vlk-rTask1-cls-045-01+01	2	149	afix	210.0	20.0
vlk-rTask1-cls-045-01+01	2	245	afix	210.0	12.0
vlk-rTask1-cls-045-01+01	2	371	afix	210.0	20.0
vlk-rTask1-cls-045-01+01	2	460	afix	210.0	32.0
vlk-rTask1-cls-045-01+01	2	70	afix	240.0	16.0
vlk-rTask1-cls-045-01+01	2	116	afix	240.0	18.0
vlk-rTask1-cls-045-01+01	2	276	afix	240.0	16.0
vlk-rTask1-cls-045-01+01	2	324	afix	240.0	18.0
vlk-rTask1-cls-045-01+01	2	69	afix	270.0	14.0
vlk-rTask1-cls-045-01+01	2	172	afix	270.0	16.0
vlk-rTask1-cls-045-01+01	2	260	afix	270.0	16.0
vlk-rTask1-cls-045-01+01	2	352	afix	270.0	12.0
vlk-rTask1-cls-045-01+01	2	440	afix	270.0	24.0
vlk-rTask1-cls-045-01+01	2	22	ain	300.0	16.0
vlk-rTask1-cls-045-01+01	2	86	ain	300.0	24.0
vlk-rTask1-cls-045-01+01	2	119	ain	300.0	12.0
vlk-rTask1-cls-045-01+01	2	164	ain	300.0	18.0
vlk-rTask1-cls-045-01+01	2	180	ain	300.0	8.0
vlk-rTask1-cls-045-01+01	2	237	ain	300.0	10.0
vlk-rTask1-cls-045-01+01	2	263	ain	300.0	18.0
vlk-rTask1-cls-045-01+01	2	317	ain	300.0	18.0
vlk-rTask1-cls-045-01+01	2	318	ain	300.0	20.0
vlk-rTask1-cls-045-01+01	2	340	ain	300.0	14.0
vlk-rTask1-cls-045-01+01	2	459	ain	300.0	18.0
vlk-rTask1-cls-045-01+01	2	465	ain	300.0	20.0
vlk-rTask1-cls-045-01+01	2	113	ain	330.0	12.0
vlk-rTask1-cls-045-01+01	2	137	ain	330.0	32.0
vlk-rTask1-cls-045-01+01	2	139	ain	330.0	16.0
vlk-rTask1-cls-045-01+01	2	225	ain	330.0	8.0
vlk-rTask1-cls-045-01+01	2	326	ain	330.0	16.0
vlk-rTask1-cls-045-01+01	2	356	ain	330.0	22.0
vlk-rTask1-cls-045-01+01	2	453	ain	330.0	16.0
vlk-rTask1-cls-045-01+01	2	54	ain	0.0	14.0
vlk-rTask1-cls-045-01+01	2	55	ain	0.0	2.0
vlk-rTask1-cls-045-01+01	2	115	ain	0.0	16.0
vlk-rTask1-cls-045-01+01	2	268	ain	0.0	12.0
vlk-rTask1-cls-045-01+01	2	269	ain	0.0	12.0
vlk-rTask1-cls-045-01+01	2	395	ain	0.0	10.0
vlk-rTask1-cls-045-01+01	2	421	ain	0.0	14.0
vlk-rTask1-cls-045-01+01	2	62	ain	30.0	18.0
vlk-rTask1-cls-045-01+01	2	131	ain	30.0	18.0
vlk-rTask1-cls-045-01+01	2	166	ain	30.0	14.0
vlk-rTask1-cls-045-01+01	2	171	ain	30.0	12.0
vlk-rTask1-cls-045-01+01	2	284	ain	30.0	6.0
vlk-rTask1-cls-045-01+01	2	313	ain	30.0	14.0
vlk-rTask1-cls-045-01+01	2	314	ain	30.0	18.0
vlk-rTask1-cls-045-01+01	2	376	ain	30.0	14.0
vlk-rTask1-cls-045-01+01	2	426	ain	30.0	16.0
vlk-rTask1-cls-045-01+01	2	24	ain	60.0	6.0
vlk-rTask1-cls-045-01+01	2	138	ain	60.0	14.0
vlk-rTask1-cls-045-01+01	2	155	ain	60.0	22.0
vlk-rTask1-cls-045-01+01	2	175	ain	60.0	10.0
vlk-rTask1-cls-045-01+01	2	297	ain	60.0	14.0
vlk-rTask1-cls-045-01+01	2	308	ain	60.0	22.0
vlk-rTask1-cls-045-01+01	2	338	ain	60.0	20.0
vlk-rTask1-cls-045-01+01	2	428	ain	60.0	12.0
vlk-rTask1-cls-045-01+01	2	457	ain	60.0	8.0
vlk-rTask1-cls-045-01+01	2	467	ain	60.0	16.0
vlk-rTask1-cls-045-01+01	2	36	ain	90.0	20.0
vlk-rTask1-cls-045-01+01	2	145	ain	90.0	24.0
vlk-rTask1-cls-045-01+01	2	277	ain	90.0	10.0
vlk-rTask1-cls-045-01+01	2	291	ain	90.0	14.0
vlk-rTask1-cls-045-01+01	2	307	ain	90.0	8.0
vlk-rTask1-cls-045-01+01	2	362	ain	90.0	14.0
vlk-rTask1-cls-045-01+01	2	419	ain	90.0	10.0
vlk-rTask1-cls-045-01+01	2	445	ain	90.0	20.0
vlk-rTask1-cls-045-01+01	2	47	ain	120.0	14.0
vlk-rTask1-cls-045-01+01	2	189	ain	120.0	14.0
vlk-rTask1-cls-045-01+01	2	190	ain	120.0	18.0
vlk-rTask1-cls-045-01+01	2	278	ain	120.0	22.0
vlk-rTask1-cls-045-01+01	2	298	ain	120.0	18.0
vlk-rTask1-cls-045-01+01	2	386	ain	120.0	26.0
vlk-rTask1-cls-045-01+01	2	63	ain	150.0	26.0
vlk-rTask1-cls-045-01+01	2	90	ain	150.0	20.0
vlk-rTask1-cls-045-01+01	2	128	ain	150.0	22.0
vlk-rTask1-cls-045-01+01	2	136	ain	150.0	20.0
vlk-rTask1-cls-045-01+01	2	182	ain	150.0	18.0
vlk-rTask1-cls-045-01+01	2	215	ain	150.0	30.0
vlk-rTask1-cls-045-01+01	2	256	ain	150.0	12.0
vlk-rTask1-cls-045-01+01	2	380	ain	150.0	18.0
vlk-rTask1-cls-045-01+01	2	462	ain	150.0	28.0
vlk-rTask1-cls-045-01+01	2	67	ain	180.0	14.0
vlk-rTask1-cls-045-01+01	2	99	ain	180.0	10.0
vlk-rTask1-cls-045-01+01	2	111	ain	180.0	26.0
vlk-rTask1-cls-045-01+01	2	118	ain	180.0	20.0
vlk-rTask1-cls-045-01+01	2	179	ain	180.0	20.0
vlk-rTask1-cls-045-01+01	2	221	ain	180.0	12.0
vlk-rTask1-cls-045-01+01	2	275	ain	180.0	20.0
vlk-rTask1-cls-045-01+01	2	286	ain	180.0	12.0
vlk-rTask1-cls-045-01+01	2	360	ain	180.0	20.0
vlk-rTask1-cls-045-01+01	2	438	ain	180.0	20.0
vlk-rTask1-cls-045-01+01	2	474	ain	180.0	26.0
vlk-rTask1-cls-045-01+01	2	17	ain	210.0	20.0
vlk-rTask1-cls-045-01+01	2	42	ain	210.0	8.0
vlk-rTask1-cls-045-01+01	2	134	ain	210.0	26.0
vlk-rTask1-cls-045-01+01	2	135	ain	210.0	16.0
vlk-rTask1-cls-045-01+01	2	229	ain	210.0	20.0
vlk-rTask1-cls-045-01+01	2	252	ain	210.0	18.0
vlk-rTask1-cls-045-01+01	2	300	ain	210.0	18.0
vlk-rTask1-cls-045-01+01	2	339	ain	210.0	26.0
vlk-rTask1-cls-045-01+01	2	410	ain	210.0	22.0
vlk-rTask1-cls-045-01+01	2	454	ain	210.0	16.0
vlk-rTask1-cls-045-01+01	2	83	ain	240.0	20.0
vlk-rTask1-cls-045-01+01	2	197	ain	240.0	12.0
vlk-rTask1-cls-045-01+01	2	198	ain	240.0	12.0
vlk-rTask1-cls-045-01+01	2	257	ain	240.0	22.0
vlk-rTask1-cls-045-01+01	2	306	ain	240.0	20.0
vlk-rTask1-cls-045-01+01	2	322	ain	240.0	28.0
vlk-rTask1-cls-045-01+01	2	431	ain	240.0	22.0
vlk-rTask1-cls-045-01+01	2	456	ain	240.0	18.0
vlk-rTask1-cls-045-01+01	2	29	ain	270.0	8.0
vlk-rTask1-cls-045-01+01	2	74	ain	270.0	16.0
vlk-rTask1-cls-045-01+01	2	106	ain	270.0	28.0
vlk-rTask1-cls-045-01+01	2	117	ain	270.0	20.0
vlk-rTask1-cls-045-01+01	2	206	ain	270.0	8.0
vlk-rTask1-cls-045-01+01	2	253	ain	270.0	16.0
vlk-rTask1-cls-045-01+01	2	282	ain	270.0	12.0
vlk-rTask1-cls-045-01+01	2	366	ain	270.0	10.0
vlk-rTask1-cls-045-01+01	2	432	ain	270.0	14.0
vlk-rTask1-cls-045-01+01	2	38	uni2	300.0	12.0
vlk-rTask1-cls-045-01+01	2	125	uni2	300.0	16.0
vlk-rTask1-cls-045-01+01	2	258	uni2	300.0	14.0
vlk-rTask1-cls-045-01+01	2	427	uni2	300.0	22.0
vlk-rTask1-cls-045-01+01	2	470	uni2	300.0	18.0
vlk-rTask1-cls-045-01+01	2	77	uni2	330.0	8.0
vlk-rTask1-cls-045-01+01	2	202	uni2	330.0	14.0
vlk-rTask1-cls-045-01+01	2	280	uni2	330.0	8.0
vlk-rTask1-cls-045-01+01	2	384	uni2	330.0	26.0
vlk-rTask1-cls-045-01+01	2	442	uni2	330.0	18.0
vlk-rTask1-cls-045-01+01	2	58	uni2	0.0	12.0
vlk-rTask1-cls-045-01+01	2	133	uni2	0.0	18.0
vlk-rTask1-cls-045-01+01	2	218	uni2	0.0	14.0
vlk-rTask1-cls-045-01+01	2	396	uni2	0.0	18.0
vlk-rTask1-cls-045-01+01	2	463	uni2	0.0	12.0
vlk-rTask1-cls-045-01+01	2	39	uni2	30.0	8.0
vlk-rTask1-cls-045-01+01	2	124	uni2	30.0	14.0
vlk-rTask1-cls-045-01+01	2	305	uni2	30.0	4.0
vlk-rTask1-cls-045-01+01	2	336	uni2	30.0	14.0
vlk-rTask1-cls-045-01+01	2	93	uni2	60.0	2.0
vlk-rTask1-cls-045-01+01	2	201	uni2	60.0	14.0
vlk-rTask1-cls-045-01+01	2	294	uni2	60.0	4.0
vlk-rTask1-cls-045-01+01	2	354	uni2	60.0	6.0
vlk-rTask1-cls-045-01+01	2	429	uni2	60.0	10.0
vlk-rTask1-cls-045-01+01	2	7	uni2	90.0	2.0
vlk-rTask1-cls-045-01+01	2	162	uni2	90.0	12.0
vlk-rTask1-cls-045-01+01	2	230	uni2	90.0	14.0
vlk-rTask1-cls-045-01+01	2	353	uni2	90.0	12.0
vlk-rTask1-cls-045-01+01	2	85	uni2	120.0	2.0
vlk-rTask1-cls-045-01+01	2	105	uni2	120.0	14.0
vlk-rTask1-cls-045-01+01	2	228	uni2	120.0	12.0
vlk-rTask1-cls-045-01+01	2	423	uni2	120.0	14.0
vlk-rTask1-cls-045-01+01	2	477	uni2	120.0	20.0
vlk-rTask1-cls-045-01+01	2	50	uni2	150.0	10.0
vlk-rTask1-cls-045-01+01	2	168	uni2	150.0	8.0
vlk-rTask1-cls-045-01+01	2	290	uni2	150.0	6.0
vlk-rTask1-cls-045-01+01	2	335	uni2	150.0	12.0
vlk-rTask1-cls-045-01+01	2	72	uni2	180.0	12.0
vlk-rTask1-cls-045-01+01	2	121	uni2	180.0	6.0
vlk-rTask1-cls-045-01+01	2	207	uni2	180.0	8.0
vlk-rTask1-cls-045-01+01	2	334	uni2	180.0	16.0
vlk-rTask1-cls-045-01+01	2	480	uni2	180.0	18.0
vlk-rTask1-cls-045-01+01	2	25	uni2	210.0	10.0
vlk-rTask1-cls-045-01+01	2	169	uni2	210.0	12.0
vlk-rTask1-cls-045-01+01	2	283	uni2	210.0	10.0
vlk-rTask1-cls-045-01+01	2	399	uni2	210.0	16.0
vlk-rTask1-cls-045-01+01	2	10	uni2	240.0	8.0
vlk-rTask1-cls-045-01+01	2	151	uni2	240.0	20.0
vlk-rTask1-cls-045-01+01	2	309	uni2	240.0	24.0
vlk-rTask1-cls-045-01+01	2	408	uni2	240.0	18.0
vlk-rTask1-cls-045-01+01	2	458	uni2	240.0	24.0
vlk-rTask1-cls-045-01+01	2	4	uni2	270.0	6.0
vlk-rTask1-cls-045-01+01	2	120	uni2	270.0	16.0
vlk-rTask1-cls-045-01+01	2	213	uni2	270.0	24.0
vlk-rTask1-cls-045-01+01	2	363	uni2	270.0	24.0
vlk-rTask1-cls-045-01+01	2	443	uni2	270.0	12.0
vlk-rTask1-har-077-02+01	1	63	afix	240.0	34.0
vlk-rTask1-har-077-02+01	1	111	afix	240.0	34.0
vlk-rTask1-har-077-02+01	1	280	afix	240.0	34.0
vlk-rTask1-har-077-02+01	1	319	afix	240.0	38.0
vlk-rTask1-har-077-02+01	1	509	afix	240.0	30.0
vlk-rTask1-har-077-02+01	1	24	afix	270.0	34.0
vlk-rTask1-har-077-02+01	1	140	afix	270.0	34.0
vlk-rTask1-har-077-02+01	1	270	afix	270.0	36.0
vlk-rTask1-har-077-02+01	1	317	afix	270.0	40.0
vlk-rTask1-har-077-02+01	1	468	afix	270.0	42.0
vlk-rTask1-har-077-02+01	1	7	afix	300.0	38.0
vlk-rTask1-har-077-02+01	1	136	afix	300.0	24.0
vlk-rTask1-har-077-02+01	1	232	afix	300.0	40.0
vlk-rTask1-har-077-02+01	1	396	afix	300.0	26.0
vlk-rTask1-har-077-02+01	1	459	afix	300.0	34.0
vlk-rTask1-har-077-02+01	1	30	afix	330.0	20.0
vlk-rTask1-har-077-02+01	1	192	afix	330.0	18.0
vlk-rTask1-har-077-02+01	1	248	afix	330.0	24.0
vlk-rTask1-har-077-02+01	1	362	afix	330.0	32.0
vlk-rTask1-har-077-02+01	1	442	afix	330.0	16.0
vlk-rTask1-har-077-02+01	1	522	afix	330.0	16.0
vlk-rTask1-har-077-02+01	1	85	afix	0.0	8.0
vlk-rTask1-har-077-02+01	1	115	afix	0.0	10.0
vlk-rTask1-har-077-02+01	1	211	afix	0.0	14.0
vlk-rTask1-har-077-02+01	1	397	afix	0.0	6.0
vlk-rTask1-har-077-02+01	1	423	afix	0.0	14.0
vlk-rTask1-har-077-02+01	1	54	afix	30.0	28.0
vlk-rTask1-har-077-02+01	1	179	afix	30.0	20.0
vlk-rTask1-har-077-02+01	1	261	afix	30.0	24.0
vlk-rTask1-har-077-02+01	1	363	afix	30.0	16.0
vlk-rTask1-har-077-02+01	1	490	afix	30.0	20.0
vlk-rTask1-har-077-02+01	1	28	afix	60.0	30.0
vlk-rTask1-har-077-02+01	1	166	afix	60.0	38.0
vlk-rTask1-har-077-02+01	1	272	afix	60.0	36.0
vlk-rTask1-har-077-02+01	1	407	afix	60.0	26.0
vlk-rTask1-har-077-02+01	1	434	afix	60.0	48.0
vlk-rTask1-har-077-02+01	1	1	afix	90.0	46.0
vlk-rTask1-har-077-02+01	1	178	afix	90.0	52.0
vlk-rTask1-har-077-02+01	1	251	afix	90.0	40.0
vlk-rTask1-har-077-02+01	1	366	afix	90.0	38.0
vlk-rTask1-har-077-02+01	1	483	afix	90.0	20.0
vlk-rTask1-har-077-02+01	1	80	afix	120.0	48.0
vlk-rTask1-har-077-02+01	1	106	afix	120.0	26.0
vlk-rTask1-har-077-02+01	1	208	afix	120.0	32.0
vlk-rTask1-har-077-02+01	1	358	afix	120.0	54.0
vlk-rTask1-har-077-02+01	1	424	afix	120.0	56.0
vlk-rTask1-har-077-02+01	1	36	afix	150.0	34.0
vlk-rTask1-har-077-02+01	1	114	afix	150.0	30.0
vlk-rTask1-har-077-02+01	1	277	afix	150.0	28.0
vlk-rTask1-har-077-02+01	1	398	afix	150.0	26.0
vlk-rTask1-har-077-02+01	1	441	afix	150.0	30.0
vlk-rTask1-har-077-02+01	1	72	afix	180.0	14.0
vlk-rTask1-har-077-02+01	1	135	afix	180.0	22.0
vlk-rTask1-har-077-02+01	1	276	afix	180.0	28.0
vlk-rTask1-har-077-02+01	1	337	afix	180.0	20.0
vlk-rTask1-har-077-02+01	1	479	afix	180.0	20.0
vlk-rTask1-har-077-02+01	1	18	afix	210.0	38.0
vlk-rTask1-har-077-02+01	1	145	afix	210.0	38.0
vlk-rTask1-har-077-02+01	1	296	afix	210.0	32.0
vlk-rTask1-har-077-02+01	1	378	afix	210.0	16.0
vlk-rTask1-har-077-02+01	1	480	afix	210.0	20.0
vlk-rTask1-har-077-02+01	1	57	ain	240.0	34.0
vlk-rTask1-har-077-02+01	1	68	ain	240.0	34.0
vlk-rTask1-har-077-02+01	1	94	ain	240.0	22.0
vlk-rTask1-har-077-02+01	1	227	ain	240.0	30.0
vlk-rTask1-har-077-02+01	1	290	ain	240.0	36.0
vlk-rTask1-har-077-02+01	1	355	ain	240.0	34.0
vlk-rTask1-har-077-02+01	1	367	ain	240.0	30.0
vlk-rTask1-har-077-02+01	1	461	ain	240.0	32.0
vlk-rTask1-har-077-02+01	1	515	ain	240.0	42.0
vlk-rTask1-har-077-02+01	1	20	ain	270.0	42.0
vlk-rTask1-har-077-02+01	1	21	ain	270.0	56.0
vlk-rTask1-har-077-02+01	1	131	ain	270.0	30.0
vlk-rTask1-har-077-02+01	1	132	ain	270.0	24.0
vlk-rTask1-har-077-02+01	1	253	ain	270.0	36.0
vlk-rTask1-har-077-02+01	1	288	ain	270.0	42.0
vlk-rTask1-har-077-02+01	1	326	ain	270.0	40.0
vlk-rTask1-har-077-02+01	1	388	ain	270.0	34.0
vlk-rTask1-har-077-02+01	1	410	ain	270.0	40.0
vlk-rTask1-har-077-02+01	1	440	ain	270.0	36.0
vlk-rTask1-har-077-02+01	1	450	ain	270.0	30.0
vlk-rTask1-har-077-02+01	1	4	ain	300.0	36.0
vlk-rTask1-har-077-02+01	1	66	ain	300.0	28.0
vlk-rTask1-har-077-02+01	1	100	ain	300.0	28.0
vlk-rTask1-har-077-02+01	1	119	ain	300.0	34.0
vlk-rTask1-har-077-02+01	1	217	ain	300.0	38.0
vlk-rTask1-har-077-02+01	1	220	ain	300.0	34.0
vlk-rTask1-har-077-02+01	1	271	ain	300.0	30.0
vlk-rTask1-har-077-02+01	1	325	ain	300.0	36.0
vlk-rTask1-har-077-02+01	1	376	ain	300.0	24.0
vlk-rTask1-har-077-02+01	1	428	ain	300.0	40.0
vlk-rTask1-har-077-02+01	1	58	ain	330.0	20.0
vlk-rTask1-har-077-02+01	1	60	ain	330.0	24.0
vlk-rTask1-har-077-02+01	1	171	ain	330.0	22.0
vlk-rTask1-har-077-02+01	1	190	ain	330.0	16.0
vlk-rTask1-har-077-02+01	1	222	ain	330.0	20.0
vlk-rTask1-har-077-02+01	1	231	ain	330.0	16.0
vlk-rTask1-har-077-02+01	1	241	ain	330.0	22.0
vlk-rTask1-har-077-02+01	1	314	ain	330.0	24.0
vlk-rTask1-har-077-02+01	1	322	ain	330.0	22.0
vlk-rTask1-har-077-02+01	1	360	ain	330.0	12.0
vlk-rTask1-har-077-02+01	1	443	ain	330.0	34.0
vlk-rTask1-har-077-02+01	1	14	ain	0.0	16.0
vlk-rTask1-har-077-02+01	1	43	ain	0.0	12.0
vlk-rTask1-har-077-02+01	1	51	ain	0.0	22.0
vlk-rTask1-har-077-02+01	1	97	ain	0.0	16.0
vlk-rTask1-har-077-02+01	1	102	ain	0.0	10.0
vlk-rTask1-har-077-02+01	1	321	ain	0.0	6.0
vlk-rTask1-har-077-02+01	1	381	ain	0.0	6.0
vlk-rTask1-har-077-02+01	1	458	ain	0.0	8.0
vlk-rTask1-har-077-02+01	1	34	ain	30.0	24.0
vlk-rTask1-har-077-02+01	1	42	ain	30.0	22.0
vlk-rTask1-har-077-02+01	1	154	ain	30.0	16.0
vlk-rTask1-har-077-02+01	1	196	ain	30.0	22.0
vlk-rTask1-har-077-02+01	1	335	ain	30.0	12.0
vlk-rTask1-har-077-02+01	1	342	ain	30.0	10.0
vlk-rTask1-har-077-02+01	1	387	ain	30.0	14.0
vlk-rTask1-har-077-02+01	1	48	ain	60.0	30.0
vlk-rTask1-har-077-02+01	1	53	ain	60.0	34.0
vlk-rTask1-har-077-02+01	1	61	ain	60.0	18.0
vlk-rTask1-har-077-02+01	1	125	ain	60.0	32.0
vlk-rTask1-har-077-02+01	1	214	ain	60.0	28.0
vlk-rTask1-har-077-02+01	1	243	ain	60.0	20.0
vlk-rTask1-har-077-02+01	1	356	ain	60.0	22.0
vlk-rTask1-har-077-02+01	1	377	ain	60.0	22.0
vlk-rTask1-har-077-02+01	1	394	ain	60.0	22.0
vlk-rTask1-har-077-02+01	1	409	ain	60.0	22.0
vlk-rTask1-har-077-02+01	1	22	ain	90.0	34.0
vlk-rTask1-har-077-02+01	1	73	ain	90.0	32.0
vlk-rTask1-har-077-02+01	1	78	ain	90.0	24.0
vlk-rTask1-har-077-02+01	1	163	ain	90.0	36.0
vlk-rTask1-har-077-02+01	1	185	ain	90.0	42.0
vlk-rTask1-har-077-02+01	1	198	ain	90.0	36.0
vlk-rTask1-har-077-02+01	1	239	ain	90.0	18.0
vlk-rTask1-har-077-02+01	1	265	ain	90.0	28.0
vlk-rTask1-har-077-02+01	1	318	ain	90.0	36.0
vlk-rTask1-har-077-02+01	1	385	ain	90.0	42.0
vlk-rTask1-har-077-02+01	1	414	ain	90.0	34.0
vlk-rTask1-har-077-02+01	1	55	ain	120.0	24.0
vlk-rTask1-har-077-02+01	1	77	ain	120.0	22.0
vlk-rTask1-har-077-02+01	1	91	ain	120.0	40.0
vlk-rTask1-har-077-02+01	1	143	ain	120.0	30.0
vlk-rTask1-har-077-02+01	1	152	ain	120.0	48.0
vlk-rTask1-har-077-02+01	1	218	ain	120.0	36.0
vlk-rTask1-har-077-02+01	1	238	ain	120.0	38.0
vlk-rTask1-har-077-02+01	1	334	ain	120.0	32.0
vlk-rTask1-har-077-02+01	1	347	ain	120.0	20.0
vlk-rTask1-har-077-02+01	1	445	ain	120.0	40.0
vlk-rTask1-har-077-02+01	1	501	ain	120.0	44.0
vlk-rTask1-har-077-02+01	1	13	ain	150.0	38.0
vlk-rTask1-har-077-02+01	1	49	ain	150.0	26.0
vlk-rTask1-har-077-02+01	1	144	ain	150.0	32.0
vlk-rTask1-har-077-02+01	1	240	ain	150.0	24.0
vlk-rTask1-har-077-02+01	1	252	ain	150.0	22.0
vlk-rTask1-har-077-02+01	1	301	ain	150.0	18.0
vlk-rTask1-har-077-02+01	1	320	ain	150.0	22.0
vlk-rTask1-har-077-02+01	1	400	ain	150.0	22.0
vlk-rTask1-har-077-02+01	1	506	ain	150.0	20.0
vlk-rTask1-har-077-02+01	1	526	ain	150.0	28.0
vlk-rTask1-har-077-02+01	1	33	ain	180.0	30.0
vlk-rTask1-har-077-02+01	1	76	ain	180.0	18.0
vlk-rTask1-har-077-02+01	1	182	ain	180.0	22.0
vlk-rTask1-har-077-02+01	1	189	ain	180.0	22.0
vlk-rTask1-har-077-02+01	1	262	ain	180.0	22.0
vlk-rTask1-har-077-02+01	1	264	ain	180.0	14.0
vlk-rTask1-har-077-02+01	1	339	ain	180.0	16.0
vlk-rTask1-har-077-02+01	1	345	ain	180.0	22.0
vlk-rTask1-har-077-02+01	1	466	ain	180.0	30.0
vlk-rTask1-har-077-02+01	1	492	ain	180.0	18.0
vlk-rTask1-har-077-02+01	1	70	ain	210.0	24.0
vlk-rTask1-har-077-02+01	1	71	ain	210.0	38.0
vlk-rTask1-har-077-02+01	1	116	ain	210.0	34.0
vlk-rTask1-har-077-02+01	1	129	ain	210.0	34.0
vlk-rTask1-har-077-02+01	1	310	ain	210.0	26.0
vlk-rTask1-har-077-02+01	1	447	ain	210.0	24.0
vlk-rTask1-har-077-02+01	1	471	ain	210.0	24.0
vlk-rTask1-har-077-02+01	1	507	ain	210.0	30.0
vlk-rTask1-har-077-02+01	1	39	uni2	240.0	52.0
vlk-rTask1-har-077-02+01	1	184	uni2	240.0	46.0
vlk-rTask1-har-077-02+01	1	226	uni2	240.0	40.0
vlk-rTask1-har-077-02+01	1	386	uni2	240.0	26.0
vlk-rTask1-har-077-02+01	1	413	uni2	240.0	20.0
vlk-rTask1-har-077-02+01	1	62	uni2	270.0	30.0
vlk-rTask1-har-077-02+01	1	164	uni2	270.0	40.0
vlk-rTask1-har-077-02+01	1	269	uni2	270.0	52.0
vlk-rTask1-har-077-02+01	1	313	uni2	270.0	40.0
vlk-rTask1-har-077-02+01	1	419	uni2	270.0	22.0
vlk-rTask1-har-077-02+01	1	83	uni2	300.0	24.0
vlk-rTask1-har-077-02+01	1	126	uni2	300.0	24.0
vlk-rTask1-har-077-02+01	1	245	uni2	300.0	40.0
vlk-rTask1-har-077-02+01	1	307	uni2	300.0	24.0
vlk-rTask1-har-077-02+01	1	478	uni2	300.0	24.0
vlk-rTask1-har-077-02+01	1	56	uni2	330.0	30.0
vlk-rTask1-har-077-02+01	1	151	uni2	330.0	16.0
vlk-rTask1-har-077-02+01	1	268	uni2	330.0	20.0
vlk-rTask1-har-077-02+01	1	408	uni2	330.0	16.0
vlk-rTask1-har-077-02+01	1	411	uni2	330.0	18.0
vlk-rTask1-har-077-02+01	1	74	uni2	0.0	12.0
vlk-rTask1-har-077-02+01	1	153	uni2	0.0	18.0
vlk-rTask1-har-077-02+01	1	267	uni2	0.0	18.0
vlk-rTask1-har-077-02+01	1	384	uni2	0.0	16.0
vlk-rTask1-har-077-02+01	1	500	uni2	0.0	18.0
vlk-rTask1-har-077-02+01	1	32	uni2	30.0	6.0
vlk-rTask1-har-077-02+01	1	118	uni2	30.0	34.0
vlk-rTask1-har-077-02+01	1	225	uni2	30.0	18.0
vlk-rTask1-har-077-02+01	1	340	uni2	30.0	10.0
vlk-rTask1-har-077-02+01	1	489	uni2	30.0	30.0
vlk-rTask1-har-077-02+01	1	23	uni2	60.0	20.0
vlk-rTask1-har-077-02+01	1	177	uni2	60.0	24.0
vlk-rTask1-har-077-02+01	1	229	uni2	60.0	14.0
vlk-rTask1-har-077-02+01	1	354	uni2	60.0	20.0
vlk-rTask1-har-077-02+01	1	495	uni2	60.0	18.0
vlk-rTask1-har-077-02+01	1	11	uni2	90.0	30.0
vlk-rTask1-har-077-02+01	1	159	uni2	90.0	18.0
vlk-rTask1-har-077-02+01	1	212	uni2	90.0	22.0
vlk-rTask1-har-077-02+01	1	404	uni2	90.0	20.0
vlk-rTask1-har-077-02+01	1	505	uni2	90.0	12.0
vlk-rTask1-har-077-02+01	1	521	uni2	90.0	26.0
vlk-rTask1-har-077-02+01	1	88	uni2	120.0	14.0
vlk-rTask1-har-077-02+01	1	169	uni2	120.0	18.0
vlk-rTask1-har-077-02+01	1	258	uni2	120.0	12.0
vlk-rTask1-har-077-02+01	1	312	uni2	120.0	8.0
vlk-rTask1-har-077-02+01	1	475	uni2	120.0	6.0
vlk-rTask1-har-077-02+01	1	31	uni2	150.0	20.0
vlk-rTask1-har-077-02+01	1	162	uni2	150.0	18.0
vlk-rTask1-har-077-02+01	1	204	uni2	150.0	12.0
vlk-rTask1-har-077-02+01	1	399	uni2	150.0	10.0
vlk-rTask1-har-077-02+01	1	415	uni2	150.0	4.0
vlk-rTask1-har-077-02+01	1	92	uni2	180.0	16.0
vlk-rTask1-har-077-02+01	1	103	uni2	180.0	24.0
vlk-rTask1-har-077-02+01	1	219	uni2	180.0	22.0
vlk-rTask1-har-077-02+01	1	302	uni2	180.0	22.0
vlk-rTask1-har-077-02+01	1	449	uni2	180.0	30.0
vlk-rTask1-har-077-02+01	1	87	uni2	210.0	24.0
vlk-rTask1-har-077-02+01	1	161	uni2	210.0	28.0
vlk-rTask1-har-077-02+01	1	199	uni2	210.0	28.0
vlk-rTask1-har-077-02+01	1	370	uni2	210.0	24.0
vlk-rTask1-har-077-02+01	1	498	uni2	210.0	30.0
vlk-rTask1-cls-028-01+01a	1	72	afix	240.0	10.0
vlk-rTask1-cls-028-01+01a	1	126	afix	240.0	10.0
vlk-rTask1-cls-028-01+01a	1	292	afix	240.0	4.0
vlk-rTask1-cls-028-01+01a	1	334	afix	240.0	4.0
vlk-rTask1-cls-028-01+01a	1	434	afix	240.0	6.0
vlk-rTask1-cls-028-01+01a	1	588	afix	240.0	12.0
vlk-rTask1-cls-028-01+01a	1	63	afix	270.0	2.0
vlk-rTask1-cls-028-01+01a	1	159	afix	270.0	0.0
vlk-rTask1-cls-028-01+01a	1	302	afix	270.0	10.0
vlk-rTask1-cls-028-01+01a	1	366	afix	270.0	4.0
vlk-rTask1-cls-028-01+01a	1	475	afix	270.0	4.0
vlk-rTask1-cls-028-01+01a	1	549	afix	270.0	6.0
vlk-rTask1-cls-028-01+01a	1	128	afix	300.0	4.0
vlk-rTask1-cls-028-01+01a	1	241	afix	300.0	10.0
vlk-rTask1-cls-028-01+01a	1	402	afix	300.0	0.0
vlk-rTask1-cls-028-01+01a	1	429	afix	300.0	4.0
vlk-rTask1-cls-028-01+01a	1	564	afix	300.0	8.0
vlk-rTask1-cls-028-01+01a	1	65	afix	330.0	4.0
vlk-rTask1-cls-028-01+01a	1	165	afix	330.0	2.0
vlk-rTask1-cls-028-01+01a	1	278	afix	330.0	0.0
vlk-rTask1-cls-028-01+01a	1	331	afix	330.0	2.0
vlk-rTask1-cls-028-01+01a	1	500	afix	330.0	0.0
vlk-rTask1-cls-028-01+01a	1	556	afix	330.0	4.0
vlk-rTask1-cls-028-01+01a	1	140	afix	0.0	2.0
vlk-rTask1-cls-028-01+01a	1	293	afix	0.0	8.0
vlk-rTask1-cls-028-01+01a	1	352	afix	0.0	0.0
vlk-rTask1-cls-028-01+01a	1	436	afix	0.0	0.0
vlk-rTask1-cls-028-01+01a	1	576	afix	0.0	2.0
vlk-rTask1-cls-028-01+01a	1	134	afix	30.0	2.0
vlk-rTask1-cls-028-01+01a	1	271	afix	30.0	0.0
vlk-rTask1-cls-028-01+01a	1	390	afix	30.0	6.0
vlk-rTask1-cls-028-01+01a	1	462	afix	30.0	2.0
vlk-rTask1-cls-028-01+01a	1	550	afix	30.0	0.0
vlk-rTask1-cls-028-01+01a	1	93	afix	60.0	2.0
vlk-rTask1-cls-028-01+01a	1	177	afix	60.0	4.0
vlk-rTask1-cls-028-01+01a	1	304	afix	60.0	4.0
vlk-rTask1-cls-028-01+01a	1	336	afix	60.0	2.0
vlk-rTask1-cls-028-01+01a	1	509	afix	60.0	4.0
vlk-rTask1-cls-028-01+01a	1	105	afix	90.0	12.0
vlk-rTask1-cls-028-01+01a	1	190	afix	90.0	4.0
vlk-rTask1-cls-028-01+01a	1	313	afix	90.0	14.0
vlk-rTask1-cls-028-01+01a	1	389	afix	90.0	4.0
vlk-rTask1-cls-028-01+01a	1	524	afix	90.0	16.0
vlk-rTask1-cls-028-01+01a	1	559	afix	90.0	12.0
vlk-rTask1-cls-028-01+01a	1	49	afix	120.0	6.0
vlk-rTask1-cls-028-01+01a	1	192	afix	120.0	8.0
vlk-rTask1-cls-028-01+01a	1	295	afix	120.0	10.0
vlk-rTask1-cls-028-01+01a	1	332	afix	120.0	16.0
vlk-rTask1-cls-028-01+01a	1	494	afix	120.0	16.0
vlk-rTask1-cls-028-01+01a	1	76	afix	150.0	18.0
vlk-rTask1-cls-028-01+01a	1	123	afix	150.0	18.0
vlk-rTask1-cls-028-01+01a	1	244	afix	150.0	16.0
vlk-rTask1-cls-028-01+01a	1	329	afix	150.0	8.0
vlk-rTask1-cls-028-01+01a	1	455	afix	150.0	16.0
vlk-rTask1-cls-028-01+01a	1	542	afix	150.0	16.0
vlk-rTask1-cls-028-01+01a	1	54	afix	180.0	16.0
vlk-rTask1-cls-028-01+01a	1	187	afix	180.0	14.0
vlk-rTask1-cls-028-01+01a	1	247	afix	180.0	18.0
vlk-rTask1-cls-028-01+01a	1	411	afix	180.0	10.0
vlk-rTask1-cls-028-01+01a	1	503	afix	180.0	0.0
vlk-rTask1-cls-028-01+01a	1	71	afix	210.0	26.0
vlk-rTask1-cls-028-01+01a	1	161	afix	210.0	10.0
vlk-rTask1-cls-028-01+01a	1	228	afix	210.0	14.0
vlk-rTask1-cls-028-01+01a	1	328	afix	210.0	6.0
vlk-rTask1-cls-028-01+01a	1	489	afix	210.0	8.0
vlk-rTask1-cls-028-01+01a	1	59	ain	240.0	28.0
vlk-rTask1-cls-028-01+01a	1	60	ain	240.0	16.0
vlk-rTask1-cls-028-01+01a	1	194	ain	240.0	12.0
vlk-rTask1-cls-028-01+01a	1	275	ain	240.0	8.0
vlk-rTask1-cls-028-01+01a	1	353	ain	240.0	0.0
vlk-rTask1-cls-028-01+01a	1	398	ain	240.0	2.0
vlk-rTask1-cls-028-01+01a	1	505	ain	240.0	2.0
vlk-rTask1-cls-028-01+01a	1	552	ain	240.0	2.0
vlk-rTask1-cls-028-01+01a	1	243	ain	270.0	8.0
vlk-rTask1-cls-028-01+01a	1	256	ain	270.0	14.0
vlk-rTask1-cls-028-01+01a	1	269	ain	270.0	16.0
vlk-rTask1-cls-028-01+01a	1	327	ain	270.0	8.0
vlk-rTask1-cls-028-01+01a	1	394	ain	270.0	6.0
vlk-rTask1-cls-028-01+01a	1	405	ain	270.0	4.0
vlk-rTask1-cls-028-01+01a	1	432	ain	270.0	6.0
vlk-rTask1-cls-028-01+01a	1	499	ain	270.0	6.0
vlk-rTask1-cls-028-01+01a	1	533	ain	270.0	4.0
vlk-rTask1-cls-028-01+01a	1	66	ain	300.0	10.0
vlk-rTask1-cls-028-01+01a	1	147	ain	300.0	6.0
vlk-rTask1-cls-028-01+01a	1	193	ain	300.0	8.0
vlk-rTask1-cls-028-01+01a	1	231	ain	300.0	8.0
vlk-rTask1-cls-028-01+01a	1	306	ain	300.0	16.0
vlk-rTask1-cls-028-01+01a	1	309	ain	300.0	2.0
vlk-rTask1-cls-028-01+01a	1	360	ain	300.0	4.0
vlk-rTask1-cls-028-01+01a	1	376	ain	300.0	4.0
vlk-rTask1-cls-028-01+01a	1	397	ain	300.0	8.0
vlk-rTask1-cls-028-01+01a	1	467	ain	300.0	2.0
vlk-rTask1-cls-028-01+01a	1	485	ain	300.0	0.0
vlk-rTask1-cls-028-01+01a	1	538	ain	300.0	2.0
vlk-rTask1-cls-028-01+01a	1	563	ain	300.0	0.0
vlk-rTask1-cls-028-01+01a	1	586	ain	300.0	6.0
vlk-rTask1-cls-028-01+01a	1	3	ain	330.0	10.0
vlk-rTask1-cls-028-01+01a	1	80	ain	330.0	0.0
vlk-rTask1-cls-028-01+01a	1	115	ain	330.0	26.0
vlk-rTask1-cls-028-01+01a	1	238	ain	330.0	10.0
vlk-rTask1-cls-028-01+01a	1	258	ain	330.0	8.0
vlk-rTask1-cls-028-01+01a	1	263	ain	330.0	2.0
vlk-rTask1-cls-028-01+01a	1	443	ain	330.0	0.0
vlk-rTask1-cls-028-01+01a	1	540	ain	330.0	0.0
vlk-rTask1-cls-028-01+01a	1	579	ain	330.0	0.0
vlk-rTask1-cls-028-01+01a	1	67	ain	0.0	14.0
vlk-rTask1-cls-028-01+01a	1	117	ain	0.0	16.0
vlk-rTask1-cls-028-01+01a	1	145	ain	0.0	2.0
vlk-rTask1-cls-028-01+01a	1	245	ain	0.0	16.0
vlk-rTask1-cls-028-01+01a	1	310	ain	0.0	8.0
vlk-rTask1-cls-028-01+01a	1	338	ain	0.0	12.0
vlk-rTask1-cls-028-01+01a	1	387	ain	0.0	0.0
vlk-rTask1-cls-028-01+01a	1	393	ain	0.0	6.0
vlk-rTask1-cls-028-01+01a	1	445	ain	0.0	2.0
vlk-rTask1-cls-028-01+01a	1	447	ain	0.0	2.0
vlk-rTask1-cls-028-01+01a	1	545	ain	0.0	6.0
vlk-rTask1-cls-028-01+01a	1	42	ain	30.0	14.0
vlk-rTask1-cls-028-01+01a	1	216	ain	30.0	12.0
vlk-rTask1-cls-028-01+01a	1	239	ain	30.0	6.0
vlk-rTask1-cls-028-01+01a	1	323	ain	30.0	6.0
vlk-rTask1-cls-028-01+01a	1	325	ain	30.0	6.0
vlk-rTask1-cls-028-01+01a	1	34	ain	60.0	2.0
vlk-rTask1-cls-028-01+01a	1	48	ain	60.0	10.0
vlk-rTask1-cls-028-01+01a	1	181	ain	60.0	12.0
vlk-rTask1-cls-028-01+01a	1	196	ain	60.0	10.0
vlk-rTask1-cls-028-01+01a	1	242	ain	60.0	4.0
vlk-rTask1-cls-028-01+01a	1	299	ain	60.0	2.0
vlk-rTask1-cls-028-01+01a	1	371	ain	60.0	6.0
vlk-rTask1-cls-028-01+01a	1	382	ain	60.0	10.0
vlk-rTask1-cls-028-01+01a	1	388	ain	60.0	2.0
vlk-rTask1-cls-028-01+01a	1	459	ain	60.0	16.0
vlk-rTask1-cls-028-01+01a	1	518	ain	60.0	12.0
vlk-rTask1-cls-028-01+01a	1	530	ain	60.0	8.0
vlk-rTask1-cls-028-01+01a	1	546	ain	60.0	6.0
vlk-rTask1-cls-028-01+01a	1	32	ain	90.0	12.0
vlk-rTask1-cls-028-01+01a	1	94	ain	90.0	18.0
vlk-rTask1-cls-028-01+01a	1	199	ain	90.0	20.0
vlk-rTask1-cls-028-01+01a	1	210	ain	90.0	16.0
vlk-rTask1-cls-028-01+01a	1	229	ain	90.0	10.0
vlk-rTask1-cls-028-01+01a	1	248	ain	90.0	14.0
vlk-rTask1-cls-028-01+01a	1	345	ain	90.0	4.0
vlk-rTask1-cls-028-01+01a	1	431	ain	90.0	10.0
vlk-rTask1-cls-028-01+01a	1	446	ain	90.0	14.0
vlk-rTask1-cls-028-01+01a	1	469	ain	90.0	12.0
vlk-rTask1-cls-028-01+01a	1	555	ain	90.0	12.0
vlk-rTask1-cls-028-01+01a	1	571	ain	90.0	16.0
vlk-rTask1-cls-028-01+01a	1	129	ain	120.0	20.0
vlk-rTask1-cls-028-01+01a	1	175	ain	120.0	16.0
vlk-rTask1-cls-028-01+01a	1	179	ain	120.0	14.0
vlk-rTask1-cls-028-01+01a	1	240	ain	120.0	26.0
vlk-rTask1-cls-028-01+01a	1	401	ain	120.0	24.0
vlk-rTask1-cls-028-01+01a	1	418	ain	120.0	16.0
vlk-rTask1-cls-028-01+01a	1	511	ain	120.0	24.0
vlk-rTask1-cls-028-01+01a	1	577	ain	120.0	12.0
vlk-rTask1-cls-028-01+01a	1	75	ain	150.0	16.0
vlk-rTask1-cls-028-01+01a	1	173	ain	150.0	16.0
vlk-rTask1-cls-028-01+01a	1	220	ain	150.0	22.0
vlk-rTask1-cls-028-01+01a	1	246	ain	150.0	30.0
vlk-rTask1-cls-028-01+01a	1	261	ain	150.0	18.0
vlk-rTask1-cls-028-01+01a	1	326	ain	150.0	18.0
vlk-rTask1-cls-028-01+01a	1	361	ain	150.0	4.0
vlk-rTask1-cls-028-01+01a	1	364	ain	150.0	16.0
vlk-rTask1-cls-028-01+01a	1	441	ain	150.0	12.0
vlk-rTask1-cls-028-01+01a	1	442	ain	150.0	10.0
vlk-rTask1-cls-028-01+01a	1	458	ain	150.0	12.0
vlk-rTask1-cls-028-01+01a	1	5	ain	180.0	22.0
vlk-rTask1-cls-028-01+01a	1	14	ain	180.0	14.0
vlk-rTask1-cls-028-01+01a	1	69	ain	180.0	14.0
vlk-rTask1-cls-028-01+01a	1	153	ain	180.0	14.0
vlk-rTask1-cls-028-01+01a	1	168	ain	180.0	14.0
vlk-rTask1-cls-028-01+01a	1	206	ain	180.0	34.0
vlk-rTask1-cls-028-01+01a	1	222	ain	180.0	26.0
vlk-rTask1-cls-028-01+01a	1	265	ain	180.0	32.0
vlk-rTask1-cls-028-01+01a	1	560	ain	180.0	6.0
vlk-rTask1-cls-028-01+01a	1	20	ain	210.0	28.0
vlk-rTask1-cls-028-01+01a	1	87	ain	210.0	34.0
vlk-rTask1-cls-028-01+01a	1	182	ain	210.0	16.0
vlk-rTask1-cls-028-01+01a	1	286	ain	210.0	8.0
vlk-rTask1-cls-028-01+01a	1	289	ain	210.0	14.0
vlk-rTask1-cls-028-01+01a	1	305	ain	210.0	8.0
vlk-rTask1-cls-028-01+01a	1	380	ain	210.0	2.0
vlk-rTask1-cls-028-01+01a	1	381	ain	210.0	6.0
vlk-rTask1-cls-028-01+01a	1	541	ain	210.0	2.0
vlk-rTask1-cls-028-01+01a	1	47	uni2	240.0	18.0
vlk-rTask1-cls-028-01+01a	1	205	uni2	240.0	8.0
vlk-rTask1-cls-028-01+01a	1	221	uni2	240.0	14.0
vlk-rTask1-cls-028-01+01a	1	335	uni2	240.0	12.0
vlk-rTask1-cls-028-01+01a	1	473	uni2	240.0	8.0
vlk-rTask1-cls-028-01+01a	1	62	uni2	270.0	8.0
vlk-rTask1-cls-028-01+01a	1	149	uni2	270.0	4.0
vlk-rTask1-cls-028-01+01a	1	253	uni2	270.0	20.0
vlk-rTask1-cls-028-01+01a	1	385	uni2	270.0	6.0
vlk-rTask1-cls-028-01+01a	1	470	uni2	270.0	12.0
vlk-rTask1-cls-028-01+01a	1	547	uni2	270.0	6.0
vlk-rTask1-cls-028-01+01a	1	110	uni2	300.0	6.0
vlk-rTask1-cls-028-01+01a	1	113	uni2	300.0	10.0
vlk-rTask1-cls-028-01+01a	1	236	uni2	300.0	14.0
vlk-rTask1-cls-028-01+01a	1	383	uni2	300.0	4.0
vlk-rTask1-cls-028-01+01a	1	453	uni2	300.0	10.0
vlk-rTask1-cls-028-01+01a	1	583	uni2	300.0	6.0
vlk-rTask1-cls-028-01+01a	1	85	uni2	330.0	4.0
vlk-rTask1-cls-028-01+01a	1	156	uni2	330.0	4.0
vlk-rTask1-cls-028-01+01a	1	234	uni2	330.0	4.0
vlk-rTask1-cls-028-01+01a	1	415	uni2	330.0	2.0
vlk-rTask1-cls-028-01+01a	1	507	uni2	330.0	0.0
vlk-rTask1-cls-028-01+01a	1	535	uni2	330.0	2.0
vlk-rTask1-cls-028-01+01a	1	56	uni2	0.0	2.0
vlk-rTask1-cls-028-01+01a	1	197	uni2	0.0	6.0
vlk-rTask1-cls-028-01+01a	1	298	uni2	0.0	6.0
vlk-rTask1-cls-028-01+01a	1	421	uni2	0.0	2.0
vlk-rTask1-cls-028-01+01a	1	480	uni2	0.0	2.0
vlk-rTask1-cls-028-01+01a	1	558	uni2	0.0	0.0
vlk-rTask1-cls-028-01+01a	1	9	uni2	30.0	2.0
vlk-rTask1-cls-028-01+01a	1	207	uni2	30.0	14.0
vlk-rTask1-cls-028-01+01a	1	267	uni2	30.0	6.0
vlk-rTask1-cls-028-01+01a	1	410	uni2	30.0	2.0
vlk-rTask1-cls-028-01+01a	1	450	uni2	30.0	2.0
vlk-rTask1-cls-028-01+01a	1	528	uni2	30.0	2.0
vlk-rTask1-cls-028-01+01a	1	98	uni2	60.0	10.0
vlk-rTask1-cls-028-01+01a	1	167	uni2	60.0	6.0
vlk-rTask1-cls-028-01+01a	1	264	uni2	60.0	2.0
vlk-rTask1-cls-028-01+01a	1	403	uni2	60.0	0.0
vlk-rTask1-cls-028-01+01a	1	425	uni2	60.0	10.0
vlk-rTask1-cls-028-01+01a	1	572	uni2	60.0	4.0
vlk-rTask1-cls-028-01+01a	1	18	uni2	90.0	2.0
vlk-rTask1-cls-028-01+01a	1	114	uni2	90.0	8.0
vlk-rTask1-cls-028-01+01a	1	250	uni2	90.0	10.0
vlk-rTask1-cls-028-01+01a	1	367	uni2	90.0	0.0
vlk-rTask1-cls-028-01+01a	1	457	uni2	90.0	2.0
vlk-rTask1-cls-028-01+01a	1	566	uni2	90.0	2.0
vlk-rTask1-cls-028-01+01a	1	53	uni2	120.0	4.0
vlk-rTask1-cls-028-01+01a	1	176	uni2	120.0	8.0
vlk-rTask1-cls-028-01+01a	1	297	uni2	120.0	12.0
vlk-rTask1-cls-028-01+01a	1	341	uni2	120.0	10.0
vlk-rTask1-cls-028-01+01a	1	496	uni2	120.0	4.0
vlk-rTask1-cls-028-01+01a	1	95	uni2	150.0	18.0
vlk-rTask1-cls-028-01+01a	1	189	uni2	150.0	8.0
vlk-rTask1-cls-028-01+01a	1	314	uni2	150.0	10.0
vlk-rTask1-cls-028-01+01a	1	365	uni2	150.0	6.0
vlk-rTask1-cls-028-01+01a	1	466	uni2	150.0	6.0
vlk-rTask1-cls-028-01+01a	1	111	uni2	180.0	26.0
vlk-rTask1-cls-028-01+01a	1	139	uni2	180.0	10.0
vlk-rTask1-cls-028-01+01a	1	230	uni2	180.0	14.0
vlk-rTask1-cls-028-01+01a	1	377	uni2	180.0	2.0
vlk-rTask1-cls-028-01+01a	1	516	uni2	180.0	0.0
vlk-rTask1-cls-028-01+01a	1	544	uni2	180.0	8.0
vlk-rTask1-cls-028-01+01a	1	2	uni2	210.0	8.0
vlk-rTask1-cls-028-01+01a	1	180	uni2	210.0	16.0
vlk-rTask1-cls-028-01+01a	1	281	uni2	210.0	12.0
vlk-rTask1-cls-028-01+01a	1	351	uni2	210.0	6.0
vlk-rTask1-cls-028-01+01a	1	426	uni2	210.0	2.0
vlk-rTask1-cls-028-01+01a	1	574	uni2	210.0	6.0
vlk-rTask1-cls-028-01+01a	2	72	afix	180.0	6.0
vlk-rTask1-cls-028-01+01a	2	126	afix	180.0	2.0
vlk-rTask1-cls-028-01+01a	2	292	afix	180.0	0.0
vlk-rTask1-cls-028-01+01a	2	334	afix	180.0	2.0
vlk-rTask1-cls-028-01+01a	2	434	afix	180.0	2.0
vlk-rTask1-cls-028-01+01a	2	588	afix	180.0	12.0
vlk-rTask1-cls-028-01+01a	2	63	afix	210.0	0.0
vlk-rTask1-cls-028-01+01a	2	159	afix	210.0	6.0
vlk-rTask1-cls-028-01+01a	2	302	afix	210.0	6.0
vlk-rTask1-cls-028-01+01a	2	366	afix	210.0	6.0
vlk-rTask1-cls-028-01+01a	2	475	afix	210.0	20.0
vlk-rTask1-cls-028-01+01a	2	549	afix	210.0	26.0
vlk-rTask1-cls-028-01+01a	2	128	afix	240.0	6.0
vlk-rTask1-cls-028-01+01a	2	241	afix	240.0	12.0
vlk-rTask1-cls-028-01+01a	2	402	afix	240.0	4.0
vlk-rTask1-cls-028-01+01a	2	429	afix	240.0	10.0
vlk-rTask1-cls-028-01+01a	2	564	afix	240.0	14.0
vlk-rTask1-cls-028-01+01a	2	65	afix	270.0	0.0
vlk-rTask1-cls-028-01+01a	2	165	afix	270.0	2.0
vlk-rTask1-cls-028-01+01a	2	278	afix	270.0	2.0
vlk-rTask1-cls-028-01+01a	2	331	afix	270.0	6.0
vlk-rTask1-cls-028-01+01a	2	500	afix	270.0	4.0
vlk-rTask1-cls-028-01+01a	2	556	afix	270.0	4.0
vlk-rTask1-cls-028-01+01a	2	140	afix	300.0	4.0
vlk-rTask1-cls-028-01+01a	2	293	afix	300.0	6.0
vlk-rTask1-cls-028-01+01a	2	352	afix	300.0	4.0
vlk-rTask1-cls-028-01+01a	2	436	afix	300.0	2.0
vlk-rTask1-cls-028-01+01a	2	576	afix	300.0	6.0
vlk-rTask1-cls-028-01+01a	2	134	afix	330.0	6.0
vlk-rTask1-cls-028-01+01a	2	271	afix	330.0	8.0
vlk-rTask1-cls-028-01+01a	2	390	afix	330.0	2.0
vlk-rTask1-cls-028-01+01a	2	462	afix	330.0	4.0
vlk-rTask1-cls-028-01+01a	2	550	afix	330.0	4.0
vlk-rTask1-cls-028-01+01a	2	93	afix	0.0	6.0
vlk-rTask1-cls-028-01+01a	2	177	afix	0.0	4.0
vlk-rTask1-cls-028-01+01a	2	304	afix	0.0	4.0
vlk-rTask1-cls-028-01+01a	2	336	afix	0.0	0.0
vlk-rTask1-cls-028-01+01a	2	509	afix	0.0	12.0
vlk-rTask1-cls-028-01+01a	2	105	afix	30.0	6.0
vlk-rTask1-cls-028-01+01a	2	190	afix	30.0	2.0
vlk-rTask1-cls-028-01+01a	2	313	afix	30.0	8.0
vlk-rTask1-cls-028-01+01a	2	389	afix	30.0	14.0
vlk-rTask1-cls-028-01+01a	2	524	afix	30.0	14.0
vlk-rTask1-cls-028-01+01a	2	559	afix	30.0	10.0
vlk-rTask1-cls-028-01+01a	2	49	afix	60.0	4.0
vlk-rTask1-cls-028-01+01a	2	192	afix	60.0	10.0
vlk-rTask1-cls-028-01+01a	2	295	afix	60.0	8.0
vlk-rTask1-cls-028-01+01a	2	332	afix	60.0	6.0
vlk-rTask1-cls-028-01+01a	2	494	afix	60.0	12.0
vlk-rTask1-cls-028-01+01a	2	76	afix	90.0	10.0
vlk-rTask1-cls-028-01+01a	2	123	afix	90.0	12.0
vlk-rTask1-cls-028-01+01a	2	244	afix	90.0	10.0
vlk-rTask1-cls-028-01+01a	2	329	afix	90.0	4.0
vlk-rTask1-cls-028-01+01a	2	455	afix	90.0	8.0
vlk-rTask1-cls-028-01+01a	2	542	afix	90.0	8.0
vlk-rTask1-cls-028-01+01a	2	54	afix	120.0	4.0
vlk-rTask1-cls-028-01+01a	2	187	afix	120.0	8.0
vlk-rTask1-cls-028-01+01a	2	247	afix	120.0	4.0
vlk-rTask1-cls-028-01+01a	2	411	afix	120.0	4.0
vlk-rTask1-cls-028-01+01a	2	503	afix	120.0	6.0
vlk-rTask1-cls-028-01+01a	2	71	afix	150.0	2.0
vlk-rTask1-cls-028-01+01a	2	161	afix	150.0	0.0
vlk-rTask1-cls-028-01+01a	2	228	afix	150.0	2.0
vlk-rTask1-cls-028-01+01a	2	328	afix	150.0	2.0
vlk-rTask1-cls-028-01+01a	2	489	afix	150.0	8.0
vlk-rTask1-cls-028-01+01a	2	59	ain	180.0	2.0
vlk-rTask1-cls-028-01+01a	2	60	ain	180.0	8.0
vlk-rTask1-cls-028-01+01a	2	194	ain	180.0	0.0
vlk-rTask1-cls-028-01+01a	2	275	ain	180.0	8.0
vlk-rTask1-cls-028-01+01a	2	353	ain	180.0	6.0
vlk-rTask1-cls-028-01+01a	2	398	ain	180.0	4.0
vlk-rTask1-cls-028-01+01a	2	505	ain	180.0	20.0
vlk-rTask1-cls-028-01+01a	2	552	ain	180.0	18.0
vlk-rTask1-cls-028-01+01a	2	243	ain	210.0	6.0
vlk-rTask1-cls-028-01+01a	2	256	ain	210.0	8.0
vlk-rTask1-cls-028-01+01a	2	269	ain	210.0	12.0
vlk-rTask1-cls-028-01+01a	2	327	ain	210.0	8.0
vlk-rTask1-cls-028-01+01a	2	394	ain	210.0	10.0
vlk-rTask1-cls-028-01+01a	2	405	ain	210.0	10.0
vlk-rTask1-cls-028-01+01a	2	432	ain	210.0	8.0
vlk-rTask1-cls-028-01+01a	2	499	ain	210.0	14.0
vlk-rTask1-cls-028-01+01a	2	533	ain	210.0	20.0
vlk-rTask1-cls-028-01+01a	2	66	ain	240.0	0.0
vlk-rTask1-cls-028-01+01a	2	147	ain	240.0	14.0
vlk-rTask1-cls-028-01+01a	2	193	ain	240.0	14.0
vlk-rTask1-cls-028-01+01a	2	231	ain	240.0	6.0
vlk-rTask1-cls-028-01+01a	2	306	ain	240.0	12.0
vlk-rTask1-cls-028-01+01a	2	309	ain	240.0	4.0
vlk-rTask1-cls-028-01+01a	2	360	ain	240.0	4.0
vlk-rTask1-cls-028-01+01a	2	376	ain	240.0	4.0
vlk-rTask1-cls-028-01+01a	2	397	ain	240.0	2.0
vlk-rTask1-cls-028-01+01a	2	467	ain	240.0	6.0
vlk-rTask1-cls-028-01+01a	2	485	ain	240.0	8.0
vlk-rTask1-cls-028-01+01a	2	538	ain	240.0	10.0
vlk-rTask1-cls-028-01+01a	2	563	ain	240.0	10.0
vlk-rTask1-cls-028-01+01a	2	586	ain	240.0	18.0
vlk-rTask1-cls-028-01+01a	2	3	ain	270.0	4.0
vlk-rTask1-cls-028-01+01a	2	80	ain	270.0	8.0
vlk-rTask1-cls-028-01+01a	2	115	ain	270.0	4.0
vlk-rTask1-cls-028-01+01a	2	238	ain	270.0	0.0
vlk-rTask1-cls-028-01+01a	2	258	ain	270.0	0.0
vlk-rTask1-cls-028-01+01a	2	263	ain	270.0	6.0
vlk-rTask1-cls-028-01+01a	2	443	ain	270.0	2.0
vlk-rTask1-cls-028-01+01a	2	540	ain	270.0	4.0
vlk-rTask1-cls-028-01+01a	2	579	ain	270.0	18.0
vlk-rTask1-cls-028-01+01a	2	67	ain	300.0	0.0
vlk-rTask1-cls-028-01+01a	2	117	ain	300.0	8.0
vlk-rTask1-cls-028-01+01a	2	145	ain	300.0	2.0
vlk-rTask1-cls-028-01+01a	2	245	ain	300.0	6.0
vlk-rTask1-cls-028-01+01a	2	310	ain	300.0	0.0
vlk-rTask1-cls-028-01+01a	2	338	ain	300.0	4.0
vlk-rTask1-cls-028-01+01a	2	387	ain	300.0	8.0
vlk-rTask1-cls-028-01+01a	2	393	ain	300.0	2.0
vlk-rTask1-cls-028-01+01a	2	445	ain	300.0	0.0
vlk-rTask1-cls-028-01+01a	2	447	ain	300.0	8.0
vlk-rTask1-cls-028-01+01a	2	545	ain	300.0	2.0
vlk-rTask1-cls-028-01+01a	2	42	ain	330.0	0.0
vlk-rTask1-cls-028-01+01a	2	216	ain	330.0	8.0
vlk-rTask1-cls-028-01+01a	2	239	ain	330.0	6.0
vlk-rTask1-cls-028-01+01a	2	323	ain	330.0	12.0
vlk-rTask1-cls-028-01+01a	2	325	ain	330.0	0.0
vlk-rTask1-cls-028-01+01a	2	34	ain	0.0	8.0
vlk-rTask1-cls-028-01+01a	2	48	ain	0.0	4.0
vlk-rTask1-cls-028-01+01a	2	181	ain	0.0	10.0
vlk-rTask1-cls-028-01+01a	2	196	ain	0.0	8.0
vlk-rTask1-cls-028-01+01a	2	242	ain	0.0	6.0
vlk-rTask1-cls-028-01+01a	2	299	ain	0.0	6.0
vlk-rTask1-cls-028-01+01a	2	371	ain	0.0	4.0
vlk-rTask1-cls-028-01+01a	2	382	ain	0.0	8.0
vlk-rTask1-cls-028-01+01a	2	388	ain	0.0	6.0
vlk-rTask1-cls-028-01+01a	2	459	ain	0.0	2.0
vlk-rTask1-cls-028-01+01a	2	518	ain	0.0	0.0
vlk-rTask1-cls-028-01+01a	2	530	ain	0.0	0.0
vlk-rTask1-cls-028-01+01a	2	546	ain	0.0	4.0
vlk-rTask1-cls-028-01+01a	2	32	ain	30.0	4.0
vlk-rTask1-cls-028-01+01a	2	94	ain	30.0	4.0
vlk-rTask1-cls-028-01+01a	2	199	ain	30.0	8.0
vlk-rTask1-cls-028-01+01a	2	210	ain	30.0	10.0
vlk-rTask1-cls-028-01+01a	2	229	ain	30.0	6.0
vlk-rTask1-cls-028-01+01a	2	248	ain	30.0	6.0
vlk-rTask1-cls-028-01+01a	2	345	ain	30.0	4.0
vlk-rTask1-cls-028-01+01a	2	431	ain	30.0	0.0
vlk-rTask1-cls-028-01+01a	2	446	ain	30.0	2.0
vlk-rTask1-cls-028-01+01a	2	469	ain	30.0	2.0
vlk-rTask1-cls-028-01+01a	2	555	ain	30.0	10.0
vlk-rTask1-cls-028-01+01a	2	571	ain	30.0	12.0
vlk-rTask1-cls-028-01+01a	2	129	ain	60.0	8.0
vlk-rTask1-cls-028-01+01a	2	175	ain	60.0	12.0
vlk-rTask1-cls-028-01+01a	2	179	ain	60.0	12.0
vlk-rTask1-cls-028-01+01a	2	240	ain	60.0	16.0
vlk-rTask1-cls-028-01+01a	2	401	ain	60.0	2.0
vlk-rTask1-cls-028-01+01a	2	418	ain	60.0	2.0
vlk-rTask1-cls-028-01+01a	2	511	ain	60.0	4.0
vlk-rTask1-cls-028-01+01a	2	577	ain	60.0	30.0
vlk-rTask1-cls-028-01+01a	2	75	ain	90.0	20.0
vlk-rTask1-cls-028-01+01a	2	173	ain	90.0	6.0
vlk-rTask1-cls-028-01+01a	2	220	ain	90.0	6.0
vlk-rTask1-cls-028-01+01a	2	246	ain	90.0	4.0
vlk-rTask1-cls-028-01+01a	2	261	ain	90.0	8.0
vlk-rTask1-cls-028-01+01a	2	326	ain	90.0	4.0
vlk-rTask1-cls-028-01+01a	2	361	ain	90.0	4.0
vlk-rTask1-cls-028-01+01a	2	364	ain	90.0	6.0
vlk-rTask1-cls-028-01+01a	2	441	ain	90.0	2.0
vlk-rTask1-cls-028-01+01a	2	442	ain	90.0	0.0
vlk-rTask1-cls-028-01+01a	2	458	ain	90.0	4.0
vlk-rTask1-cls-028-01+01a	2	5	ain	120.0	2.0
vlk-rTask1-cls-028-01+01a	2	14	ain	120.0	2.0
vlk-rTask1-cls-028-01+01a	2	69	ain	120.0	6.0
vlk-rTask1-cls-028-01+01a	2	153	ain	120.0	6.0
vlk-rTask1-cls-028-01+01a	2	168	ain	120.0	8.0
vlk-rTask1-cls-028-01+01a	2	206	ain	120.0	8.0
vlk-rTask1-cls-028-01+01a	2	222	ain	120.0	4.0
vlk-rTask1-cls-028-01+01a	2	265	ain	120.0	4.0
vlk-rTask1-cls-028-01+01a	2	560	ain	120.0	18.0
vlk-rTask1-cls-028-01+01a	2	20	ain	150.0	0.0
vlk-rTask1-cls-028-01+01a	2	87	ain	150.0	2.0
vlk-rTask1-cls-028-01+01a	2	182	ain	150.0	8.0
vlk-rTask1-cls-028-01+01a	2	286	ain	150.0	0.0
vlk-rTask1-cls-028-01+01a	2	289	ain	150.0	0.0
vlk-rTask1-cls-028-01+01a	2	305	ain	150.0	4.0
vlk-rTask1-cls-028-01+01a	2	380	ain	150.0	6.0
vlk-rTask1-cls-028-01+01a	2	381	ain	150.0	6.0
vlk-rTask1-cls-028-01+01a	2	541	ain	150.0	10.0
vlk-rTask1-cls-028-01+01a	2	47	uni2	180.0	4.0
vlk-rTask1-cls-028-01+01a	2	205	uni2	180.0	4.0
vlk-rTask1-cls-028-01+01a	2	221	uni2	180.0	6.0
vlk-rTask1-cls-028-01+01a	2	335	uni2	180.0	0.0
vlk-rTask1-cls-028-01+01a	2	473	uni2	180.0	20.0
vlk-rTask1-cls-028-01+01a	2	62	uni2	210.0	6.0
vlk-rTask1-cls-028-01+01a	2	149	uni2	210.0	10.0
vlk-rTask1-cls-028-01+01a	2	253	uni2	210.0	10.0
vlk-rTask1-cls-028-01+01a	2	385	uni2	210.0	6.0
vlk-rTask1-cls-028-01+01a	2	470	uni2	210.0	4.0
vlk-rTask1-cls-028-01+01a	2	547	uni2	210.0	16.0
vlk-rTask1-cls-028-01+01a	2	110	uni2	240.0	28.0
vlk-rTask1-cls-028-01+01a	2	113	uni2	240.0	12.0
vlk-rTask1-cls-028-01+01a	2	236	uni2	240.0	6.0
vlk-rTask1-cls-028-01+01a	2	383	uni2	240.0	8.0
vlk-rTask1-cls-028-01+01a	2	453	uni2	240.0	8.0
vlk-rTask1-cls-028-01+01a	2	583	uni2	240.0	28.0
vlk-rTask1-cls-028-01+01a	2	85	uni2	270.0	2.0
vlk-rTask1-cls-028-01+01a	2	156	uni2	270.0	8.0
vlk-rTask1-cls-028-01+01a	2	234	uni2	270.0	4.0
vlk-rTask1-cls-028-01+01a	2	415	uni2	270.0	2.0
vlk-rTask1-cls-028-01+01a	2	507	uni2	270.0	0.0
vlk-rTask1-cls-028-01+01a	2	535	uni2	270.0	0.0
vlk-rTask1-cls-028-01+01a	2	56	uni2	300.0	0.0
vlk-rTask1-cls-028-01+01a	2	197	uni2	300.0	2.0
vlk-rTask1-cls-028-01+01a	2	298	uni2	300.0	0.0
vlk-rTask1-cls-028-01+01a	2	421	uni2	300.0	2.0
vlk-rTask1-cls-028-01+01a	2	480	uni2	300.0	0.0
vlk-rTask1-cls-028-01+01a	2	558	uni2	300.0	2.0
vlk-rTask1-cls-028-01+01a	2	9	uni2	330.0	0.0
vlk-rTask1-cls-028-01+01a	2	207	uni2	330.0	0.0
vlk-rTask1-cls-028-01+01a	2	267	uni2	330.0	12.0
vlk-rTask1-cls-028-01+01a	2	410	uni2	330.0	0.0
vlk-rTask1-cls-028-01+01a	2	450	uni2	330.0	0.0
vlk-rTask1-cls-028-01+01a	2	528	uni2	330.0	4.0
vlk-rTask1-cls-028-01+01a	2	98	uni2	0.0	4.0
vlk-rTask1-cls-028-01+01a	2	167	uni2	0.0	0.0
vlk-rTask1-cls-028-01+01a	2	264	uni2	0.0	6.0
vlk-rTask1-cls-028-01+01a	2	403	uni2	0.0	2.0
vlk-rTask1-cls-028-01+01a	2	425	uni2	0.0	0.0
vlk-rTask1-cls-028-01+01a	2	572	uni2	0.0	2.0
vlk-rTask1-cls-028-01+01a	2	18	uni2	30.0	0.0
vlk-rTask1-cls-028-01+01a	2	114	uni2	30.0	4.0
vlk-rTask1-cls-028-01+01a	2	250	uni2	30.0	4.0
vlk-rTask1-cls-028-01+01a	2	367	uni2	30.0	0.0
vlk-rTask1-cls-028-01+01a	2	457	uni2	30.0	0.0
vlk-rTask1-cls-028-01+01a	2	566	uni2	30.0	2.0
vlk-rTask1-cls-028-01+01a	2	53	uni2	60.0	0.0
vlk-rTask1-cls-028-01+01a	2	176	uni2	60.0	8.0
vlk-rTask1-cls-028-01+01a	2	297	uni2	60.0	2.0
vlk-rTask1-cls-028-01+01a	2	341	uni2	60.0	2.0
vlk-rTask1-cls-028-01+01a	2	496	uni2	60.0	2.0
vlk-rTask1-cls-028-01+01a	2	95	uni2	90.0	10.0
vlk-rTask1-cls-028-01+01a	2	189	uni2	90.0	6.0
vlk-rTask1-cls-028-01+01a	2	314	uni2	90.0	14.0
vlk-rTask1-cls-028-01+01a	2	365	uni2	90.0	6.0
vlk-rTask1-cls-028-01+01a	2	466	uni2	90.0	8.0
vlk-rTask1-cls-028-01+01a	2	111	uni2	120.0	0.0
vlk-rTask1-cls-028-01+01a	2	139	uni2	120.0	4.0
vlk-rTask1-cls-028-01+01a	2	230	uni2	120.0	4.0
vlk-rTask1-cls-028-01+01a	2	377	uni2	120.0	0.0
vlk-rTask1-cls-028-01+01a	2	516	uni2	120.0	8.0
vlk-rTask1-cls-028-01+01a	2	544	uni2	120.0	4.0
vlk-rTask1-cls-028-01+01a	2	2	uni2	150.0	4.0
vlk-rTask1-cls-028-01+01a	2	180	uni2	150.0	6.0
vlk-rTask1-cls-028-01+01a	2	281	uni2	150.0	4.0
vlk-rTask1-cls-028-01+01a	2	351	uni2	150.0	4.0
vlk-rTask1-cls-028-01+01a	2	426	uni2	150.0	4.0
vlk-rTask1-cls-028-01+01a	2	574	uni2	150.0	28.0
vlk-rTask1-har-078-01+01	1	6	afix	270.0	64.0
vlk-rTask1-har-078-01+01	1	156	afix	270.0	90.0
vlk-rTask1-har-078-01+01	1	297	afix	270.0	98.0
vlk-rTask1-har-078-01+01	1	330	afix	270.0	68.0
vlk-rTask1-har-078-01+01	1	12	afix	300.0	62.0
vlk-rTask1-har-078-01+01	1	175	afix	300.0	86.0
vlk-rTask1-har-078-01+01	1	203	afix	300.0	66.0
vlk-rTask1-har-078-01+01	1	394	afix	300.0	84.0
vlk-rTask1-har-078-01+01	1	62	afix	330.0	40.0
vlk-rTask1-har-078-01+01	1	189	afix	330.0	54.0
vlk-rTask1-har-078-01+01	1	244	afix	330.0	52.0
vlk-rTask1-har-078-01+01	1	407	afix	330.0	68.0
vlk-rTask1-har-078-01+01	1	38	afix	0.0	60.0
vlk-rTask1-har-078-01+01	1	103	afix	0.0	72.0
vlk-rTask1-har-078-01+01	1	299	afix	0.0	54.0
vlk-rTask1-har-078-01+01	1	365	afix	0.0	58.0
vlk-rTask1-har-078-01+01	1	19	afix	30.0	28.0
vlk-rTask1-har-078-01+01	1	114	afix	30.0	26.0
vlk-rTask1-har-078-01+01	1	234	afix	30.0	42.0
vlk-rTask1-har-078-01+01	1	319	afix	30.0	36.0
vlk-rTask1-har-078-01+01	1	437	afix	30.0	26.0
vlk-rTask1-har-078-01+01	1	15	afix	60.0	50.0
vlk-rTask1-har-078-01+01	1	120	afix	60.0	64.0
vlk-rTask1-har-078-01+01	1	243	afix	60.0	60.0
vlk-rTask1-har-078-01+01	1	373	afix	60.0	46.0
vlk-rTask1-har-078-01+01	1	493	afix	60.0	38.0
vlk-rTask1-har-078-01+01	1	4	afix	90.0	38.0
vlk-rTask1-har-078-01+01	1	110	afix	90.0	42.0
vlk-rTask1-har-078-01+01	1	247	afix	90.0	44.0
vlk-rTask1-har-078-01+01	1	321	afix	90.0	82.0
vlk-rTask1-har-078-01+01	1	486	afix	90.0	70.0
vlk-rTask1-har-078-01+01	1	98	afix	120.0	54.0
vlk-rTask1-har-078-01+01	1	117	afix	120.0	84.0
vlk-rTask1-har-078-01+01	1	294	afix	120.0	66.0
vlk-rTask1-har-078-01+01	1	336	afix	120.0	68.0
vlk-rTask1-har-078-01+01	1	71	afix	150.0	24.0
vlk-rTask1-har-078-01+01	1	101	afix	150.0	76.0
vlk-rTask1-har-078-01+01	1	245	afix	150.0	96.0
vlk-rTask1-har-078-01+01	1	315	afix	150.0	48.0
vlk-rTask1-har-078-01+01	1	463	afix	150.0	66.0
vlk-rTask1-har-078-01+01	1	75	afix	180.0	72.0
vlk-rTask1-har-078-01+01	1	105	afix	180.0	48.0
vlk-rTask1-har-078-01+01	1	261	afix	180.0	74.0
vlk-rTask1-har-078-01+01	1	387	afix	180.0	60.0
vlk-rTask1-har-078-01+01	1	498	afix	180.0	46.0
vlk-rTask1-har-078-01+01	1	76	afix	210.0	68.0
vlk-rTask1-har-078-01+01	1	132	afix	210.0	56.0
vlk-rTask1-har-078-01+01	1	291	afix	210.0	70.0
vlk-rTask1-har-078-01+01	1	383	afix	210.0	64.0
vlk-rTask1-har-078-01+01	1	30	afix	240.0	78.0
vlk-rTask1-har-078-01+01	1	118	afix	240.0	88.0
vlk-rTask1-har-078-01+01	1	300	afix	240.0	50.0
vlk-rTask1-har-078-01+01	1	404	afix	240.0	88.0
vlk-rTask1-har-078-01+01	1	448	afix	240.0	84.0
vlk-rTask1-har-078-01+01	1	47	ain	270.0	84.0
vlk-rTask1-har-078-01+01	1	129	ain	270.0	126.0
vlk-rTask1-har-078-01+01	1	134	ain	270.0	88.0
vlk-rTask1-har-078-01+01	1	207	ain	270.0	122.0
vlk-rTask1-har-078-01+01	1	293	ain	270.0	98.0
vlk-rTask1-har-078-01+01	1	323	ain	270.0	116.0
vlk-rTask1-har-078-01+01	1	398	ain	270.0	98.0
vlk-rTask1-har-078-01+01	1	464	ain	270.0	110.0
vlk-rTask1-har-078-01+01	1	67	ain	300.0	80.0
vlk-rTask1-har-078-01+01	1	87	ain	300.0	98.0
vlk-rTask1-har-078-01+01	1	111	ain	300.0	96.0
vlk-rTask1-har-078-01+01	1	154	ain	300.0	110.0
vlk-rTask1-har-078-01+01	1	279	ain	300.0	86.0
vlk-rTask1-har-078-01+01	1	58	ain	330.0	88.0
vlk-rTask1-har-078-01+01	1	200	ain	330.0	78.0
vlk-rTask1-har-078-01+01	1	218	ain	330.0	98.0
vlk-rTask1-har-078-01+01	1	242	ain	330.0	84.0
vlk-rTask1-har-078-01+01	1	358	ain	330.0	84.0
vlk-rTask1-har-078-01+01	1	376	ain	330.0	92.0
vlk-rTask1-har-078-01+01	1	451	ain	330.0	74.0
vlk-rTask1-har-078-01+01	1	491	ain	330.0	86.0
vlk-rTask1-har-078-01+01	1	69	ain	0.0	70.0
vlk-rTask1-har-078-01+01	1	135	ain	0.0	52.0
vlk-rTask1-har-078-01+01	1	150	ain	0.0	92.0
vlk-rTask1-har-078-01+01	1	170	ain	0.0	60.0
vlk-rTask1-har-078-01+01	1	204	ain	0.0	62.0
vlk-rTask1-har-078-01+01	1	215	ain	0.0	44.0
vlk-rTask1-har-078-01+01	1	413	ain	0.0	70.0
vlk-rTask1-har-078-01+01	1	125	ain	30.0	30.0
vlk-rTask1-har-078-01+01	1	148	ain	30.0	68.0
vlk-rTask1-har-078-01+01	1	209	ain	30.0	38.0
vlk-rTask1-har-078-01+01	1	287	ain	30.0	62.0
vlk-rTask1-har-078-01+01	1	333	ain	30.0	50.0
vlk-rTask1-har-078-01+01	1	339	ain	30.0	40.0
vlk-rTask1-har-078-01+01	1	93	ain	60.0	42.0
vlk-rTask1-har-078-01+01	1	127	ain	60.0	50.0
vlk-rTask1-har-078-01+01	1	309	ain	60.0	24.0
vlk-rTask1-har-078-01+01	1	397	ain	60.0	34.0
vlk-rTask1-har-078-01+01	1	495	ain	60.0	68.0
vlk-rTask1-har-078-01+01	1	27	ain	90.0	30.0
vlk-rTask1-har-078-01+01	1	158	ain	90.0	42.0
vlk-rTask1-har-078-01+01	1	188	ain	90.0	62.0
vlk-rTask1-har-078-01+01	1	246	ain	90.0	40.0
vlk-rTask1-har-078-01+01	1	254	ain	90.0	38.0
vlk-rTask1-har-078-01+01	1	408	ain	90.0	42.0
vlk-rTask1-har-078-01+01	1	414	ain	90.0	74.0
vlk-rTask1-har-078-01+01	1	418	ain	90.0	38.0
vlk-rTask1-har-078-01+01	1	439	ain	90.0	72.0
vlk-rTask1-har-078-01+01	1	454	ain	90.0	38.0
vlk-rTask1-har-078-01+01	1	35	ain	120.0	62.0
vlk-rTask1-har-078-01+01	1	37	ain	120.0	56.0
vlk-rTask1-har-078-01+01	1	84	ain	120.0	38.0
vlk-rTask1-har-078-01+01	1	178	ain	120.0	60.0
vlk-rTask1-har-078-01+01	1	186	ain	120.0	70.0
vlk-rTask1-har-078-01+01	1	216	ain	120.0	52.0
vlk-rTask1-har-078-01+01	1	226	ain	120.0	52.0
vlk-rTask1-har-078-01+01	1	252	ain	120.0	80.0
vlk-rTask1-har-078-01+01	1	328	ain	120.0	54.0
vlk-rTask1-har-078-01+01	1	434	ain	120.0	54.0
vlk-rTask1-har-078-01+01	1	472	ain	120.0	68.0
vlk-rTask1-har-078-01+01	1	34	ain	150.0	60.0
vlk-rTask1-har-078-01+01	1	50	ain	150.0	68.0
vlk-rTask1-har-078-01+01	1	79	ain	150.0	66.0
vlk-rTask1-har-078-01+01	1	139	ain	150.0	58.0
vlk-rTask1-har-078-01+01	1	332	ain	150.0	70.0
vlk-rTask1-har-078-01+01	1	338	ain	150.0	100.0
vlk-rTask1-har-078-01+01	1	417	ain	150.0	68.0
vlk-rTask1-har-078-01+01	1	17	ain	180.0	32.0
vlk-rTask1-har-078-01+01	1	124	ain	180.0	62.0
vlk-rTask1-har-078-01+01	1	180	ain	180.0	80.0
vlk-rTask1-har-078-01+01	1	238	ain	180.0	64.0
vlk-rTask1-har-078-01+01	1	310	ain	180.0	80.0
vlk-rTask1-har-078-01+01	1	502	ain	180.0	70.0
vlk-rTask1-har-078-01+01	1	13	ain	210.0	60.0
vlk-rTask1-har-078-01+01	1	115	ain	210.0	86.0
vlk-rTask1-har-078-01+01	1	142	ain	210.0	44.0
vlk-rTask1-har-078-01+01	1	288	ain	210.0	80.0
vlk-rTask1-har-078-01+01	1	377	ain	210.0	58.0
vlk-rTask1-har-078-01+01	1	429	ain	210.0	68.0
vlk-rTask1-har-078-01+01	1	436	ain	210.0	80.0
vlk-rTask1-har-078-01+01	1	438	ain	210.0	68.0
vlk-rTask1-har-078-01+01	1	61	ain	240.0	96.0
vlk-rTask1-har-078-01+01	1	96	ain	240.0	84.0
vlk-rTask1-har-078-01+01	1	143	ain	240.0	70.0
vlk-rTask1-har-078-01+01	1	177	ain	240.0	98.0
vlk-rTask1-har-078-01+01	1	184	ain	240.0	92.0
vlk-rTask1-har-078-01+01	1	223	ain	240.0	86.0
vlk-rTask1-har-078-01+01	1	324	ain	240.0	124.0
vlk-rTask1-har-078-01+01	1	341	ain	240.0	72.0
vlk-rTask1-har-078-01+01	1	361	ain	240.0	124.0
vlk-rTask1-har-078-01+01	1	440	ain	240.0	104.0
vlk-rTask1-har-078-01+01	1	501	ain	240.0	94.0
vlk-rTask1-har-078-01+01	1	78	uni2	270.0	98.0
vlk-rTask1-har-078-01+01	1	102	uni2	270.0	78.0
vlk-rTask1-har-078-01+01	1	272	uni2	270.0	52.0
vlk-rTask1-har-078-01+01	1	395	uni2	270.0	82.0
vlk-rTask1-har-078-01+01	1	64	uni2	300.0	50.0
vlk-rTask1-har-078-01+01	1	171	uni2	300.0	64.0
vlk-rTask1-har-078-01+01	1	256	uni2	300.0	80.0
vlk-rTask1-har-078-01+01	1	419	uni2	300.0	106.0
vlk-rTask1-har-078-01+01	1	462	uni2	300.0	76.0
vlk-rTask1-har-078-01+01	1	72	uni2	330.0	48.0
vlk-rTask1-har-078-01+01	1	179	uni2	330.0	62.0
vlk-rTask1-har-078-01+01	1	258	uni2	330.0	48.0
vlk-rTask1-har-078-01+01	1	316	uni2	330.0	74.0
vlk-rTask1-har-078-01+01	1	33	uni2	0.0	52.0
vlk-rTask1-har-078-01+01	1	172	uni2	0.0	60.0
vlk-rTask1-har-078-01+01	1	277	uni2	0.0	62.0
vlk-rTask1-har-078-01+01	1	337	uni2	0.0	36.0
vlk-rTask1-har-078-01+01	1	487	uni2	0.0	32.0
vlk-rTask1-har-078-01+01	1	28	uni2	30.0	32.0
vlk-rTask1-har-078-01+01	1	191	uni2	30.0	30.0
vlk-rTask1-har-078-01+01	1	283	uni2	30.0	34.0
vlk-rTask1-har-078-01+01	1	346	uni2	30.0	64.0
vlk-rTask1-har-078-01+01	1	74	uni2	60.0	36.0
vlk-rTask1-har-078-01+01	1	108	uni2	60.0	36.0
vlk-rTask1-har-078-01+01	1	282	uni2	60.0	46.0
vlk-rTask1-har-078-01+01	1	343	uni2	60.0	26.0
vlk-rTask1-har-078-01+01	1	432	uni2	60.0	56.0
vlk-rTask1-har-078-01+01	1	59	uni2	90.0	28.0
vlk-rTask1-har-078-01+01	1	199	uni2	90.0	28.0
vlk-rTask1-har-078-01+01	1	225	uni2	90.0	30.0
vlk-rTask1-har-078-01+01	1	335	uni2	90.0	22.0
vlk-rTask1-har-078-01+01	1	95	uni2	120.0	40.0
vlk-rTask1-har-078-01+01	1	182	uni2	120.0	66.0
vlk-rTask1-har-078-01+01	1	278	uni2	120.0	48.0
vlk-rTask1-har-078-01+01	1	402	uni2	120.0	36.0
vlk-rTask1-har-078-01+01	1	474	uni2	120.0	30.0
vlk-rTask1-har-078-01+01	1	11	uni2	150.0	28.0
vlk-rTask1-har-078-01+01	1	137	uni2	150.0	32.0
vlk-rTask1-har-078-01+01	1	231	uni2	150.0	44.0
vlk-rTask1-har-078-01+01	1	326	uni2	150.0	20.0
vlk-rTask1-har-078-01+01	1	447	uni2	150.0	58.0
vlk-rTask1-har-078-01+01	1	26	uni2	180.0	22.0
vlk-rTask1-har-078-01+01	1	183	uni2	180.0	20.0
vlk-rTask1-har-078-01+01	1	265	uni2	180.0	66.0
vlk-rTask1-har-078-01+01	1	400	uni2	180.0	68.0
vlk-rTask1-har-078-01+01	1	500	uni2	180.0	58.0
vlk-rTask1-har-078-01+01	1	89	uni2	210.0	40.0
vlk-rTask1-har-078-01+01	1	174	uni2	210.0	86.0
vlk-rTask1-har-078-01+01	1	284	uni2	210.0	52.0
vlk-rTask1-har-078-01+01	1	385	uni2	210.0	66.0
vlk-rTask1-har-078-01+01	1	22	uni2	240.0	70.0
vlk-rTask1-har-078-01+01	1	196	uni2	240.0	68.0
vlk-rTask1-har-078-01+01	1	221	uni2	240.0	80.0
vlk-rTask1-har-078-01+01	1	374	uni2	240.0	96.0
vlk-rTask1-har-078-01+01	1	431	uni2	240.0	100.0
vlk-rTask1-cls-036-01+01	1	83	afix	270.0	58.0
vlk-rTask1-cls-036-01+01	1	149	afix	270.0	68.0
vlk-rTask1-cls-036-01+01	1	212	afix	270.0	28.0
vlk-rTask1-cls-036-01+01	1	378	afix	270.0	22.0
vlk-rTask1-cls-036-01+01	1	475	afix	270.0	50.0
vlk-rTask1-cls-036-01+01	1	606	afix	270.0	52.0
vlk-rTask1-cls-036-01+01	1	661	afix	270.0	56.0
vlk-rTask1-cls-036-01+01	1	20	afix	300.0	32.0
vlk-rTask1-cls-036-01+01	1	204	afix	300.0	12.0
vlk-rTask1-cls-036-01+01	1	300	afix	300.0	22.0
vlk-rTask1-cls-036-01+01	1	395	afix	300.0	24.0
vlk-rTask1-cls-036-01+01	1	490	afix	300.0	44.0
vlk-rTask1-cls-036-01+01	1	565	afix	300.0	46.0
vlk-rTask1-cls-036-01+01	1	696	afix	300.0	18.0
vlk-rTask1-cls-036-01+01	1	38	afix	330.0	28.0
vlk-rTask1-cls-036-01+01	1	162	afix	330.0	18.0
vlk-rTask1-cls-036-01+01	1	287	afix	330.0	2.0
vlk-rTask1-cls-036-01+01	1	421	afix	330.0	26.0
vlk-rTask1-cls-036-01+01	1	471	afix	330.0	38.0
vlk-rTask1-cls-036-01+01	1	588	afix	330.0	48.0
vlk-rTask1-cls-036-01+01	1	690	afix	330.0	20.0
vlk-rTask1-cls-036-01+01	1	59	afix	0.0	16.0
vlk-rTask1-cls-036-01+01	1	178	afix	0.0	20.0
vlk-rTask1-cls-036-01+01	1	217	afix	0.0	2.0
vlk-rTask1-cls-036-01+01	1	425	afix	0.0	12.0
vlk-rTask1-cls-036-01+01	1	455	afix	0.0	20.0
vlk-rTask1-cls-036-01+01	1	622	afix	0.0	20.0
vlk-rTask1-cls-036-01+01	1	46	afix	30.0	2.0
vlk-rTask1-cls-036-01+01	1	187	afix	30.0	2.0
vlk-rTask1-cls-036-01+01	1	297	afix	30.0	10.0
vlk-rTask1-cls-036-01+01	1	326	afix	30.0	4.0
vlk-rTask1-cls-036-01+01	1	497	afix	30.0	10.0
vlk-rTask1-cls-036-01+01	1	553	afix	30.0	10.0
vlk-rTask1-cls-036-01+01	1	645	afix	30.0	8.0
vlk-rTask1-cls-036-01+01	1	94	afix	60.0	8.0
vlk-rTask1-cls-036-01+01	1	123	afix	60.0	8.0
vlk-rTask1-cls-036-01+01	1	222	afix	60.0	4.0
vlk-rTask1-cls-036-01+01	1	388	afix	60.0	2.0
vlk-rTask1-cls-036-01+01	1	442	afix	60.0	12.0
vlk-rTask1-cls-036-01+01	1	618	afix	60.0	6.0
vlk-rTask1-cls-036-01+01	1	650	afix	60.0	16.0
vlk-rTask1-cls-036-01+01	1	45	afix	90.0	32.0
vlk-rTask1-cls-036-01+01	1	143	afix	90.0	30.0
vlk-rTask1-cls-036-01+01	1	280	afix	90.0	10.0
vlk-rTask1-cls-036-01+01	1	362	afix	90.0	16.0
vlk-rTask1-cls-036-01+01	1	460	afix	90.0	26.0
vlk-rTask1-cls-036-01+01	1	607	afix	90.0	18.0
vlk-rTask1-cls-036-01+01	1	700	afix	90.0	26.0
vlk-rTask1-cls-036-01+01	1	22	afix	120.0	54.0
vlk-rTask1-cls-036-01+01	1	181	afix	120.0	58.0
vlk-rTask1-cls-036-01+01	1	244	afix	120.0	12.0
vlk-rTask1-cls-036-01+01	1	356	afix	120.0	28.0
vlk-rTask1-cls-036-01+01	1	445	afix	120.0	44.0
vlk-rTask1-cls-036-01+01	1	559	afix	120.0	44.0
vlk-rTask1-cls-036-01+01	1	674	afix	120.0	48.0
vlk-rTask1-cls-036-01+01	1	40	afix	150.0	54.0
vlk-rTask1-cls-036-01+01	1	151	afix	150.0	76.0
vlk-rTask1-cls-036-01+01	1	209	afix	150.0	34.0
vlk-rTask1-cls-036-01+01	1	419	afix	150.0	24.0
vlk-rTask1-cls-036-01+01	1	491	afix	150.0	34.0
vlk-rTask1-cls-036-01+01	1	630	afix	150.0	42.0
vlk-rTask1-cls-036-01+01	1	698	afix	150.0	40.0
vlk-rTask1-cls-036-01+01	1	82	afix	180.0	62.0
vlk-rTask1-cls-036-01+01	1	154	afix	180.0	88.0
vlk-rTask1-cls-036-01+01	1	274	afix	180.0	20.0
vlk-rTask1-cls-036-01+01	1	370	afix	180.0	24.0
vlk-rTask1-cls-036-01+01	1	538	afix	180.0	46.0
vlk-rTask1-cls-036-01+01	1	604	afix	180.0	44.0
vlk-rTask1-cls-036-01+01	1	652	afix	180.0	60.0
vlk-rTask1-cls-036-01+01	1	102	afix	210.0	70.0
vlk-rTask1-cls-036-01+01	1	146	afix	210.0	54.0
vlk-rTask1-cls-036-01+01	1	312	afix	210.0	16.0
vlk-rTask1-cls-036-01+01	1	402	afix	210.0	26.0
vlk-rTask1-cls-036-01+01	1	481	afix	210.0	40.0
vlk-rTask1-cls-036-01+01	1	579	afix	210.0	44.0
vlk-rTask1-cls-036-01+01	1	74	afix	240.0	62.0
vlk-rTask1-cls-036-01+01	1	105	afix	240.0	38.0
vlk-rTask1-cls-036-01+01	1	289	afix	240.0	20.0
vlk-rTask1-cls-036-01+01	1	401	afix	240.0	18.0
vlk-rTask1-cls-036-01+01	1	480	afix	240.0	42.0
vlk-rTask1-cls-036-01+01	1	564	afix	240.0	70.0
vlk-rTask1-cls-036-01+01	1	660	afix	240.0	28.0
vlk-rTask1-cls-036-01+01	1	25	ain	270.0	40.0
vlk-rTask1-cls-036-01+01	1	53	ain	270.0	76.0
vlk-rTask1-cls-036-01+01	1	87	ain	270.0	58.0
vlk-rTask1-cls-036-01+01	1	122	ain	270.0	28.0
vlk-rTask1-cls-036-01+01	1	129	ain	270.0	46.0
vlk-rTask1-cls-036-01+01	1	190	ain	270.0	42.0
vlk-rTask1-cls-036-01+01	1	256	ain	270.0	12.0
vlk-rTask1-cls-036-01+01	1	296	ain	270.0	8.0
vlk-rTask1-cls-036-01+01	1	335	ain	270.0	40.0
vlk-rTask1-cls-036-01+01	1	403	ain	270.0	24.0
vlk-rTask1-cls-036-01+01	1	625	ain	270.0	64.0
vlk-rTask1-cls-036-01+01	1	4	ain	300.0	62.0
vlk-rTask1-cls-036-01+01	1	132	ain	300.0	46.0
vlk-rTask1-cls-036-01+01	1	150	ain	300.0	68.0
vlk-rTask1-cls-036-01+01	1	223	ain	300.0	36.0
vlk-rTask1-cls-036-01+01	1	284	ain	300.0	2.0
vlk-rTask1-cls-036-01+01	1	292	ain	300.0	12.0
vlk-rTask1-cls-036-01+01	1	353	ain	300.0	54.0
vlk-rTask1-cls-036-01+01	1	392	ain	300.0	52.0
vlk-rTask1-cls-036-01+01	1	539	ain	300.0	54.0
vlk-rTask1-cls-036-01+01	1	562	ain	300.0	62.0
vlk-rTask1-cls-036-01+01	1	574	ain	300.0	66.0
vlk-rTask1-cls-036-01+01	1	647	ain	300.0	68.0
vlk-rTask1-cls-036-01+01	1	658	ain	300.0	74.0
vlk-rTask1-cls-036-01+01	1	33	ain	330.0	42.0
vlk-rTask1-cls-036-01+01	1	72	ain	330.0	62.0
vlk-rTask1-cls-036-01+01	1	110	ain	330.0	66.0
vlk-rTask1-cls-036-01+01	1	131	ain	330.0	54.0
vlk-rTask1-cls-036-01+01	1	175	ain	330.0	46.0
vlk-rTask1-cls-036-01+01	1	213	ain	330.0	48.0
vlk-rTask1-cls-036-01+01	1	239	ain	330.0	8.0
vlk-rTask1-cls-036-01+01	1	294	ain	330.0	6.0
vlk-rTask1-cls-036-01+01	1	420	ain	330.0	24.0
vlk-rTask1-cls-036-01+01	1	456	ain	330.0	40.0
vlk-rTask1-cls-036-01+01	1	627	ain	330.0	28.0
vlk-rTask1-cls-036-01+01	1	21	ain	0.0	40.0
vlk-rTask1-cls-036-01+01	1	73	ain	0.0	36.0
vlk-rTask1-cls-036-01+01	1	97	ain	0.0	42.0
vlk-rTask1-cls-036-01+01	1	184	ain	0.0	36.0
vlk-rTask1-cls-036-01+01	1	236	ain	0.0	6.0
vlk-rTask1-cls-036-01+01	1	242	ain	0.0	16.0
vlk-rTask1-cls-036-01+01	1	255	ain	0.0	26.0
vlk-rTask1-cls-036-01+01	1	407	ain	0.0	10.0
vlk-rTask1-cls-036-01+01	1	414	ain	0.0	16.0
vlk-rTask1-cls-036-01+01	1	524	ain	0.0	32.0
vlk-rTask1-cls-036-01+01	1	535	ain	0.0	32.0
vlk-rTask1-cls-036-01+01	1	596	ain	0.0	34.0
vlk-rTask1-cls-036-01+01	1	619	ain	0.0	32.0
vlk-rTask1-cls-036-01+01	1	621	ain	0.0	24.0
vlk-rTask1-cls-036-01+01	1	672	ain	0.0	34.0
vlk-rTask1-cls-036-01+01	1	95	ain	30.0	6.0
vlk-rTask1-cls-036-01+01	1	135	ain	30.0	6.0
vlk-rTask1-cls-036-01+01	1	238	ain	30.0	0.0
vlk-rTask1-cls-036-01+01	1	342	ain	30.0	12.0
vlk-rTask1-cls-036-01+01	1	343	ain	30.0	4.0
vlk-rTask1-cls-036-01+01	1	436	ain	30.0	12.0
vlk-rTask1-cls-036-01+01	1	496	ain	30.0	14.0
vlk-rTask1-cls-036-01+01	1	566	ain	30.0	14.0
vlk-rTask1-cls-036-01+01	1	616	ain	30.0	8.0
vlk-rTask1-cls-036-01+01	1	695	ain	30.0	2.0
vlk-rTask1-cls-036-01+01	1	56	ain	60.0	8.0
vlk-rTask1-cls-036-01+01	1	58	ain	60.0	4.0
vlk-rTask1-cls-036-01+01	1	85	ain	60.0	8.0
vlk-rTask1-cls-036-01+01	1	119	ain	60.0	2.0
vlk-rTask1-cls-036-01+01	1	263	ain	60.0	4.0
vlk-rTask1-cls-036-01+01	1	273	ain	60.0	8.0
vlk-rTask1-cls-036-01+01	1	377	ain	60.0	4.0
vlk-rTask1-cls-036-01+01	1	399	ain	60.0	2.0
vlk-rTask1-cls-036-01+01	1	502	ain	60.0	4.0
vlk-rTask1-cls-036-01+01	1	511	ain	60.0	6.0
vlk-rTask1-cls-036-01+01	1	576	ain	60.0	4.0
vlk-rTask1-cls-036-01+01	1	601	ain	60.0	8.0
vlk-rTask1-cls-036-01+01	1	17	ain	90.0	14.0
vlk-rTask1-cls-036-01+01	1	159	ain	90.0	0.0
vlk-rTask1-cls-036-01+01	1	169	ain	90.0	16.0
vlk-rTask1-cls-036-01+01	1	282	ain	90.0	8.0
vlk-rTask1-cls-036-01+01	1	298	ain	90.0	10.0
vlk-rTask1-cls-036-01+01	1	383	ain	90.0	16.0
vlk-rTask1-cls-036-01+01	1	389	ain	90.0	18.0
vlk-rTask1-cls-036-01+01	1	489	ain	90.0	28.0
vlk-rTask1-cls-036-01+01	1	494	ain	90.0	20.0
vlk-rTask1-cls-036-01+01	1	586	ain	90.0	16.0
vlk-rTask1-cls-036-01+01	1	599	ain	90.0	22.0
vlk-rTask1-cls-036-01+01	1	63	ain	120.0	34.0
vlk-rTask1-cls-036-01+01	1	174	ain	120.0	54.0
vlk-rTask1-cls-036-01+01	1	243	ain	120.0	20.0
vlk-rTask1-cls-036-01+01	1	246	ain	120.0	10.0
vlk-rTask1-cls-036-01+01	1	355	ain	120.0	30.0
vlk-rTask1-cls-036-01+01	1	394	ain	120.0	20.0
vlk-rTask1-cls-036-01+01	1	485	ain	120.0	32.0
vlk-rTask1-cls-036-01+01	1	506	ain	120.0	40.0
vlk-rTask1-cls-036-01+01	1	521	ain	120.0	40.0
vlk-rTask1-cls-036-01+01	1	547	ain	120.0	54.0
vlk-rTask1-cls-036-01+01	1	558	ain	120.0	46.0
vlk-rTask1-cls-036-01+01	1	7	ain	150.0	58.0
vlk-rTask1-cls-036-01+01	1	34	ain	150.0	46.0
vlk-rTask1-cls-036-01+01	1	134	ain	150.0	40.0
vlk-rTask1-cls-036-01+01	1	200	ain	150.0	22.0
vlk-rTask1-cls-036-01+01	1	318	ain	150.0	14.0
vlk-rTask1-cls-036-01+01	1	366	ain	150.0	28.0
vlk-rTask1-cls-036-01+01	1	483	ain	150.0	46.0
vlk-rTask1-cls-036-01+01	1	492	ain	150.0	38.0
vlk-rTask1-cls-036-01+01	1	549	ain	150.0	44.0
vlk-rTask1-cls-036-01+01	1	560	ain	150.0	50.0
vlk-rTask1-cls-036-01+01	1	651	ain	150.0	42.0
vlk-rTask1-cls-036-01+01	1	65	ain	180.0	60.0
vlk-rTask1-cls-036-01+01	1	125	ain	180.0	36.0
vlk-rTask1-cls-036-01+01	1	269	ain	180.0	8.0
vlk-rTask1-cls-036-01+01	1	381	ain	180.0	32.0
vlk-rTask1-cls-036-01+01	1	398	ain	180.0	14.0
vlk-rTask1-cls-036-01+01	1	451	ain	180.0	30.0
vlk-rTask1-cls-036-01+01	1	504	ain	180.0	42.0
vlk-rTask1-cls-036-01+01	1	543	ain	180.0	52.0
vlk-rTask1-cls-036-01+01	1	556	ain	180.0	54.0
vlk-rTask1-cls-036-01+01	1	51	ain	210.0	58.0
vlk-rTask1-cls-036-01+01	1	77	ain	210.0	58.0
vlk-rTask1-cls-036-01+01	1	126	ain	210.0	56.0
vlk-rTask1-cls-036-01+01	1	139	ain	210.0	70.0
vlk-rTask1-cls-036-01+01	1	264	ain	210.0	16.0
vlk-rTask1-cls-036-01+01	1	345	ain	210.0	34.0
vlk-rTask1-cls-036-01+01	1	429	ain	210.0	14.0
vlk-rTask1-cls-036-01+01	1	577	ain	210.0	62.0
vlk-rTask1-cls-036-01+01	1	663	ain	210.0	30.0
vlk-rTask1-cls-036-01+01	1	692	ain	210.0	44.0
vlk-rTask1-cls-036-01+01	1	47	ain	240.0	92.0
vlk-rTask1-cls-036-01+01	1	64	ain	240.0	60.0
vlk-rTask1-cls-036-01+01	1	118	ain	240.0	46.0
vlk-rTask1-cls-036-01+01	1	145	ain	240.0	40.0
vlk-rTask1-cls-036-01+01	1	199	ain	240.0	44.0
vlk-rTask1-cls-036-01+01	1	215	ain	240.0	34.0
vlk-rTask1-cls-036-01+01	1	279	ain	240.0	8.0
vlk-rTask1-cls-036-01+01	1	301	ain	240.0	10.0
vlk-rTask1-cls-036-01+01	1	360	ain	240.0	32.0
vlk-rTask1-cls-036-01+01	1	375	ain	240.0	14.0
vlk-rTask1-cls-036-01+01	1	406	ain	240.0	24.0
vlk-rTask1-cls-036-01+01	1	435	ain	240.0	10.0
vlk-rTask1-cls-036-01+01	1	474	ain	240.0	42.0
vlk-rTask1-cls-036-01+01	1	507	ain	240.0	72.0
vlk-rTask1-cls-036-01+01	1	575	ain	240.0	50.0
vlk-rTask1-cls-036-01+01	1	640	ain	240.0	44.0
vlk-rTask1-cls-036-01+01	1	642	ain	240.0	52.0
vlk-rTask1-cls-036-01+01	1	646	ain	240.0	58.0
vlk-rTask1-cls-036-01+01	1	649	ain	240.0	62.0
vlk-rTask1-cls-036-01+01	1	2	uni2	270.0	52.0
vlk-rTask1-cls-036-01+01	1	137	uni2	270.0	62.0
vlk-rTask1-cls-036-01+01	1	295	uni2	270.0	8.0
vlk-rTask1-cls-036-01+01	1	379	uni2	270.0	20.0
vlk-rTask1-cls-036-01+01	1	532	uni2	270.0	52.0
vlk-rTask1-cls-036-01+01	1	570	uni2	270.0	66.0
vlk-rTask1-cls-036-01+01	1	684	uni2	270.0	58.0
vlk-rTask1-cls-036-01+01	1	75	uni2	300.0	58.0
vlk-rTask1-cls-036-01+01	1	157	uni2	300.0	54.0
vlk-rTask1-cls-036-01+01	1	257	uni2	300.0	8.0
vlk-rTask1-cls-036-01+01	1	413	uni2	300.0	20.0
vlk-rTask1-cls-036-01+01	1	542	uni2	300.0	64.0
vlk-rTask1-cls-036-01+01	1	637	uni2	300.0	34.0
vlk-rTask1-cls-036-01+01	1	667	uni2	300.0	32.0
vlk-rTask1-cls-036-01+01	1	90	uni2	330.0	58.0
vlk-rTask1-cls-036-01+01	1	121	uni2	330.0	56.0
vlk-rTask1-cls-036-01+01	1	283	uni2	330.0	12.0
vlk-rTask1-cls-036-01+01	1	341	uni2	330.0	48.0
vlk-rTask1-cls-036-01+01	1	448	uni2	330.0	52.0
vlk-rTask1-cls-036-01+01	1	551	uni2	330.0	58.0
vlk-rTask1-cls-036-01+01	1	57	uni2	0.0	56.0
vlk-rTask1-cls-036-01+01	1	163	uni2	0.0	36.0
vlk-rTask1-cls-036-01+01	1	247	uni2	0.0	24.0
vlk-rTask1-cls-036-01+01	1	347	uni2	0.0	28.0
vlk-rTask1-cls-036-01+01	1	545	uni2	0.0	56.0
vlk-rTask1-cls-036-01+01	1	580	uni2	0.0	42.0
vlk-rTask1-cls-036-01+01	1	96	uni2	30.0	26.0
vlk-rTask1-cls-036-01+01	1	202	uni2	30.0	10.0
vlk-rTask1-cls-036-01+01	1	271	uni2	30.0	6.0
vlk-rTask1-cls-036-01+01	1	380	uni2	30.0	14.0
vlk-rTask1-cls-036-01+01	1	534	uni2	30.0	8.0
vlk-rTask1-cls-036-01+01	1	563	uni2	30.0	4.0
vlk-rTask1-cls-036-01+01	1	666	uni2	30.0	4.0
vlk-rTask1-cls-036-01+01	1	41	uni2	60.0	12.0
vlk-rTask1-cls-036-01+01	1	191	uni2	60.0	2.0
vlk-rTask1-cls-036-01+01	1	221	uni2	60.0	16.0
vlk-rTask1-cls-036-01+01	1	328	uni2	60.0	12.0
vlk-rTask1-cls-036-01+01	1	434	uni2	60.0	14.0
vlk-rTask1-cls-036-01+01	1	598	uni2	60.0	6.0
vlk-rTask1-cls-036-01+01	1	11	uni2	90.0	0.0
vlk-rTask1-cls-036-01+01	1	186	uni2	90.0	6.0
vlk-rTask1-cls-036-01+01	1	220	uni2	90.0	6.0
vlk-rTask1-cls-036-01+01	1	391	uni2	90.0	2.0
vlk-rTask1-cls-036-01+01	1	439	uni2	90.0	6.0
vlk-rTask1-cls-036-01+01	1	626	uni2	90.0	4.0
vlk-rTask1-cls-036-01+01	1	673	uni2	90.0	2.0
vlk-rTask1-cls-036-01+01	1	91	uni2	120.0	2.0
vlk-rTask1-cls-036-01+01	1	201	uni2	120.0	2.0
vlk-rTask1-cls-036-01+01	1	232	uni2	120.0	2.0
vlk-rTask1-cls-036-01+01	1	397	uni2	120.0	6.0
vlk-rTask1-cls-036-01+01	1	519	uni2	120.0	4.0
vlk-rTask1-cls-036-01+01	1	636	uni2	120.0	4.0
vlk-rTask1-cls-036-01+01	1	28	uni2	150.0	2.0
vlk-rTask1-cls-036-01+01	1	114	uni2	150.0	6.0
vlk-rTask1-cls-036-01+01	1	250	uni2	150.0	4.0
vlk-rTask1-cls-036-01+01	1	351	uni2	150.0	2.0
vlk-rTask1-cls-036-01+01	1	452	uni2	150.0	2.0
vlk-rTask1-cls-036-01+01	1	561	uni2	150.0	26.0
vlk-rTask1-cls-036-01+01	1	688	uni2	150.0	2.0
vlk-rTask1-cls-036-01+01	1	86	uni2	180.0	28.0
vlk-rTask1-cls-036-01+01	1	112	uni2	180.0	32.0
vlk-rTask1-cls-036-01+01	1	299	uni2	180.0	12.0
vlk-rTask1-cls-036-01+01	1	427	uni2	180.0	26.0
vlk-rTask1-cls-036-01+01	1	509	uni2	180.0	20.0
vlk-rTask1-cls-036-01+01	1	639	uni2	180.0	24.0
vlk-rTask1-cls-036-01+01	1	103	uni2	210.0	44.0
vlk-rTask1-cls-036-01+01	1	161	uni2	210.0	50.0
vlk-rTask1-cls-036-01+01	1	276	uni2	210.0	18.0
vlk-rTask1-cls-036-01+01	1	331	uni2	210.0	58.0
vlk-rTask1-cls-036-01+01	1	541	uni2	210.0	50.0
vlk-rTask1-cls-036-01+01	1	583	uni2	210.0	38.0
vlk-rTask1-cls-036-01+01	1	101	uni2	240.0	72.0
vlk-rTask1-cls-036-01+01	1	104	uni2	240.0	56.0
vlk-rTask1-cls-036-01+01	1	245	uni2	240.0	8.0
vlk-rTask1-cls-036-01+01	1	374	uni2	240.0	30.0
vlk-rTask1-cls-036-01+01	1	503	uni2	240.0	48.0
vlk-rTask1-cls-036-01+01	1	550	uni2	240.0	68.0
vlk-rTask1-cls-036-01+01	1	677	uni2	240.0	76.0
vlk-rTask1-cls-021-02+01	1	84	afix	210.0	46.0
vlk-rTask1-cls-021-02+01	1	167	afix	210.0	52.0
vlk-rTask1-cls-021-02+01	1	275	afix	210.0	18.0
vlk-rTask1-cls-021-02+01	1	329	afix	210.0	46.0
vlk-rTask1-cls-021-02+01	1	447	afix	210.0	42.0
vlk-rTask1-cls-021-02+01	1	568	afix	210.0	42.0
vlk-rTask1-cls-021-02+01	1	92	afix	240.0	34.0
vlk-rTask1-cls-021-02+01	1	109	afix	240.0	26.0
vlk-rTask1-cls-021-02+01	1	288	afix	240.0	56.0
vlk-rTask1-cls-021-02+01	1	400	afix	240.0	32.0
vlk-rTask1-cls-021-02+01	1	477	afix	240.0	54.0
vlk-rTask1-cls-021-02+01	1	607	afix	240.0	38.0
vlk-rTask1-cls-021-02+01	1	46	afix	270.0	30.0
vlk-rTask1-cls-021-02+01	1	158	afix	270.0	22.0
vlk-rTask1-cls-021-02+01	1	227	afix	270.0	28.0
vlk-rTask1-cls-021-02+01	1	333	afix	270.0	30.0
vlk-rTask1-cls-021-02+01	1	480	afix	270.0	16.0
vlk-rTask1-cls-021-02+01	1	600	afix	270.0	40.0
vlk-rTask1-cls-021-02+01	1	101	afix	300.0	18.0
vlk-rTask1-cls-021-02+01	1	223	afix	300.0	16.0
vlk-rTask1-cls-021-02+01	1	277	afix	300.0	12.0
vlk-rTask1-cls-021-02+01	1	440	afix	300.0	20.0
vlk-rTask1-cls-021-02+01	1	487	afix	300.0	38.0
vlk-rTask1-cls-021-02+01	1	563	afix	300.0	30.0
vlk-rTask1-cls-021-02+01	1	5	afix	330.0	18.0
vlk-rTask1-cls-021-02+01	1	159	afix	330.0	14.0
vlk-rTask1-cls-021-02+01	1	243	afix	330.0	16.0
vlk-rTask1-cls-021-02+01	1	350	afix	330.0	8.0
vlk-rTask1-cls-021-02+01	1	527	afix	330.0	18.0
vlk-rTask1-cls-021-02+01	1	558	afix	330.0	20.0
vlk-rTask1-cls-021-02+01	1	39	afix	0.0	10.0
vlk-rTask1-cls-021-02+01	1	210	afix	0.0	12.0
vlk-rTask1-cls-021-02+01	1	234	afix	0.0	24.0
vlk-rTask1-cls-021-02+01	1	345	afix	0.0	18.0
vlk-rTask1-cls-021-02+01	1	473	afix	0.0	22.0
vlk-rTask1-cls-021-02+01	1	60	afix	30.0	34.0
vlk-rTask1-cls-021-02+01	1	220	afix	30.0	30.0
vlk-rTask1-cls-021-02+01	1	290	afix	30.0	36.0
vlk-rTask1-cls-021-02+01	1	420	afix	30.0	32.0
vlk-rTask1-cls-021-02+01	1	478	afix	30.0	32.0
vlk-rTask1-cls-021-02+01	1	597	afix	30.0	38.0
[truncated: 17,803 more rows]
