# Supplementary material for: Model-Free Estimation of Tuning Curves and Their Attentional Modulation, Based on Sparse and Noisy Data
Source: PLoS One. 2016 Jan 19;11(1):e0146500. doi: 10.1371/journal.pone.0146500 (PMC4718600; doi:10.1371/journal.pone.0146500)
Supplement: S2 Data — (CSV) [file pone.0146500.s016.csv]

cellId	channelId	trialNum	acond	angle	rate
anl-tp06-tin-068-03+01	1	73	ain	240.0	2.0
anl-tp06-tin-068-03+01	1	99	ain	240.0	4.0
anl-tp06-tin-068-03+01	1	289	ain	240.0	30.0
anl-tp06-tin-068-03+01	1	372	ain	240.0	26.0
anl-tp06-tin-068-03+01	1	385	ain	240.0	34.0
anl-tp06-tin-068-03+01	1	527	ain	240.0	18.0
anl-tp06-tin-068-03+01	1	190	ain	270.0	28.0
anl-tp06-tin-068-03+01	1	244	ain	270.0	10.0
anl-tp06-tin-068-03+01	1	246	ain	270.0	10.0
anl-tp06-tin-068-03+01	1	281	ain	270.0	2.0
anl-tp06-tin-068-03+01	1	353	ain	270.0	26.0
anl-tp06-tin-068-03+01	1	517	ain	270.0	22.0
anl-tp06-tin-068-03+01	1	199	ain	300.0	28.0
anl-tp06-tin-068-03+01	1	221	ain	300.0	12.0
anl-tp06-tin-068-03+01	1	272	ain	300.0	0.0
anl-tp06-tin-068-03+01	1	376	ain	300.0	14.0
anl-tp06-tin-068-03+01	1	384	ain	300.0	12.0
anl-tp06-tin-068-03+01	1	411	ain	300.0	16.0
anl-tp06-tin-068-03+01	1	86	ain	330.0	10.0
anl-tp06-tin-068-03+01	1	170	ain	330.0	12.0
anl-tp06-tin-068-03+01	1	407	ain	330.0	8.0
anl-tp06-tin-068-03+01	1	496	ain	330.0	6.0
anl-tp06-tin-068-03+01	1	516	ain	330.0	10.0
anl-tp06-tin-068-03+01	1	129	ain	0.0	0.0
anl-tp06-tin-068-03+01	1	213	ain	0.0	10.0
anl-tp06-tin-068-03+01	1	237	ain	0.0	6.0
anl-tp06-tin-068-03+01	1	454	ain	0.0	14.0
anl-tp06-tin-068-03+01	1	485	ain	0.0	16.0
anl-tp06-tin-068-03+01	1	89	ain	30.0	4.0
anl-tp06-tin-068-03+01	1	278	ain	30.0	4.0
anl-tp06-tin-068-03+01	1	534	ain	30.0	20.0
anl-tp06-tin-068-03+01	1	537	ain	30.0	14.0
anl-tp06-tin-068-03+01	1	93	ain	60.0	4.0
anl-tp06-tin-068-03+01	1	104	ain	60.0	2.0
anl-tp06-tin-068-03+01	1	115	ain	60.0	6.0
anl-tp06-tin-068-03+01	1	137	ain	60.0	14.0
anl-tp06-tin-068-03+01	1	154	ain	60.0	22.0
anl-tp06-tin-068-03+01	1	159	ain	60.0	28.0
anl-tp06-tin-068-03+01	1	78	ain	90.0	8.0
anl-tp06-tin-068-03+01	1	106	ain	90.0	4.0
anl-tp06-tin-068-03+01	1	127	ain	90.0	0.0
anl-tp06-tin-068-03+01	1	139	ain	90.0	28.0
anl-tp06-tin-068-03+01	1	166	ain	90.0	12.0
anl-tp06-tin-068-03+01	1	339	ain	90.0	22.0
anl-tp06-tin-068-03+01	1	163	ain	120.0	14.0
anl-tp06-tin-068-03+01	1	338	ain	120.0	20.0
anl-tp06-tin-068-03+01	1	341	ain	120.0	14.0
anl-tp06-tin-068-03+01	1	346	ain	120.0	16.0
anl-tp06-tin-068-03+01	1	379	ain	120.0	16.0
anl-tp06-tin-068-03+01	1	383	ain	120.0	22.0
anl-tp06-tin-068-03+01	1	74	ain	150.0	4.0
anl-tp06-tin-068-03+01	1	75	ain	150.0	2.0
anl-tp06-tin-068-03+01	1	88	ain	150.0	4.0
anl-tp06-tin-068-03+01	1	354	ain	150.0	16.0
anl-tp06-tin-068-03+01	1	431	ain	150.0	20.0
anl-tp06-tin-068-03+01	1	499	ain	150.0	14.0
anl-tp06-tin-068-03+01	1	535	ain	150.0	24.0
anl-tp06-tin-068-03+01	1	122	ain	180.0	0.0
anl-tp06-tin-068-03+01	1	134	ain	180.0	12.0
anl-tp06-tin-068-03+01	1	271	ain	180.0	0.0
anl-tp06-tin-068-03+01	1	438	ain	180.0	18.0
anl-tp06-tin-068-03+01	1	530	ain	180.0	20.0
anl-tp06-tin-068-03+01	1	165	ain	210.0	14.0
anl-tp06-tin-068-03+01	1	261	ain	210.0	8.0
anl-tp06-tin-068-03+01	1	274	ain	210.0	0.0
anl-tp06-tin-068-03+01	1	402	ain	210.0	20.0
anl-tp06-tin-068-03+01	1	404	ain	210.0	10.0
anl-tp06-tin-068-03+01	1	453	ain	210.0	14.0
anl-tp06-tin-068-03+01	1	531	ain	210.0	28.0
anl-tp06-tin-068-03+01	1	52	afix	240.0	6.0
anl-tp06-tin-068-03+01	1	72	afix	240.0	2.0
anl-tp06-tin-068-03+01	1	300	afix	240.0	24.0
anl-tp06-tin-068-03+01	1	542	afix	240.0	14.0
anl-tp06-tin-068-03+01	1	58	afix	270.0	10.0
anl-tp06-tin-068-03+01	1	69	afix	270.0	8.0
anl-tp06-tin-068-03+01	1	310	afix	270.0	24.0
anl-tp06-tin-068-03+01	1	321	afix	270.0	24.0
anl-tp06-tin-068-03+01	1	57	afix	300.0	2.0
anl-tp06-tin-068-03+01	1	63	afix	300.0	14.0
anl-tp06-tin-068-03+01	1	303	afix	300.0	12.0
anl-tp06-tin-068-03+01	1	327	afix	300.0	20.0
anl-tp06-tin-068-03+01	1	48	afix	330.0	20.0
anl-tp06-tin-068-03+01	1	70	afix	330.0	12.0
anl-tp06-tin-068-03+01	1	308	afix	330.0	16.0
anl-tp06-tin-068-03+01	1	312	afix	330.0	22.0
anl-tp06-tin-068-03+01	1	59	afix	0.0	4.0
anl-tp06-tin-068-03+01	1	291	afix	0.0	2.0
anl-tp06-tin-068-03+01	1	305	afix	0.0	10.0
anl-tp06-tin-068-03+01	1	331	afix	0.0	14.0
anl-tp06-tin-068-03+01	1	60	afix	30.0	2.0
anl-tp06-tin-068-03+01	1	62	afix	30.0	6.0
anl-tp06-tin-068-03+01	1	306	afix	30.0	16.0
anl-tp06-tin-068-03+01	1	332	afix	30.0	12.0
anl-tp06-tin-068-03+01	1	53	afix	60.0	10.0
anl-tp06-tin-068-03+01	1	67	afix	60.0	12.0
anl-tp06-tin-068-03+01	1	319	afix	60.0	16.0
anl-tp06-tin-068-03+01	1	295	afix	90.0	16.0
anl-tp06-tin-068-03+01	1	325	afix	90.0	18.0
anl-tp06-tin-068-03+01	1	61	afix	120.0	4.0
anl-tp06-tin-068-03+01	1	540	afix	120.0	8.0
anl-tp06-tin-068-03+01	1	545	afix	120.0	8.0
anl-tp06-tin-068-03+01	1	47	afix	150.0	10.0
anl-tp06-tin-068-03+01	1	293	afix	150.0	14.0
anl-tp06-tin-068-03+01	1	304	afix	150.0	16.0
anl-tp06-tin-068-03+01	1	335	afix	150.0	10.0
anl-tp06-tin-068-03+01	1	54	afix	180.0	0.0
anl-tp06-tin-068-03+01	1	65	afix	180.0	0.0
anl-tp06-tin-068-03+01	1	307	afix	180.0	16.0
anl-tp06-tin-068-03+01	1	333	afix	180.0	10.0
anl-tp06-tin-068-03+01	1	56	afix	210.0	0.0
anl-tp06-tin-068-03+01	1	292	afix	210.0	14.0
anl-tp06-tin-068-03+01	1	299	afix	210.0	12.0
anl-tp06-tin-068-03+01	1	73	uni2	240.0	0.0
anl-tp06-tin-068-03+01	1	99	uni2	240.0	2.2222222222222223
anl-tp06-tin-068-03+01	1	147	uni2	240.0	20.0
anl-tp06-tin-068-03+01	1	187	uni2	240.0	20.0
anl-tp06-tin-068-03+01	1	289	uni2	240.0	26.666666666666668
anl-tp06-tin-068-03+01	1	372	uni2	240.0	24.444444444444446
anl-tp06-tin-068-03+01	1	385	uni2	240.0	35.55555555555556
anl-tp06-tin-068-03+01	1	527	uni2	240.0	22.22222222222222
anl-tp06-tin-068-03+01	1	149	uni2	270.0	11.11111111111111
anl-tp06-tin-068-03+01	1	190	uni2	270.0	33.333333333333336
anl-tp06-tin-068-03+01	1	244	uni2	270.0	8.88888888888889
anl-tp06-tin-068-03+01	1	246	uni2	270.0	11.11111111111111
anl-tp06-tin-068-03+01	1	281	uni2	270.0	2.2222222222222223
anl-tp06-tin-068-03+01	1	353	uni2	270.0	26.666666666666668
anl-tp06-tin-068-03+01	1	509	uni2	270.0	24.444444444444446
anl-tp06-tin-068-03+01	1	517	uni2	270.0	13.333333333333334
anl-tp06-tin-068-03+01	1	101	uni2	300.0	0.0
anl-tp06-tin-068-03+01	1	199	uni2	300.0	13.333333333333334
anl-tp06-tin-068-03+01	1	221	uni2	300.0	17.77777777777778
anl-tp06-tin-068-03+01	1	272	uni2	300.0	0.0
anl-tp06-tin-068-03+01	1	376	uni2	300.0	17.77777777777778
anl-tp06-tin-068-03+01	1	384	uni2	300.0	20.0
anl-tp06-tin-068-03+01	1	411	uni2	300.0	31.11111111111111
anl-tp06-tin-068-03+01	1	467	uni2	300.0	20.0
anl-tp06-tin-068-03+01	1	86	uni2	330.0	0.0
anl-tp06-tin-068-03+01	1	142	uni2	330.0	22.22222222222222
anl-tp06-tin-068-03+01	1	170	uni2	330.0	17.77777777777778
anl-tp06-tin-068-03+01	1	198	uni2	330.0	24.444444444444446
anl-tp06-tin-068-03+01	1	407	uni2	330.0	20.0
anl-tp06-tin-068-03+01	1	421	uni2	330.0	17.77777777777778
anl-tp06-tin-068-03+01	1	496	uni2	330.0	24.444444444444446
anl-tp06-tin-068-03+01	1	516	uni2	330.0	17.77777777777778
anl-tp06-tin-068-03+01	1	85	uni2	0.0	8.88888888888889
anl-tp06-tin-068-03+01	1	129	uni2	0.0	0.0
anl-tp06-tin-068-03+01	1	213	uni2	0.0	15.555555555555555
anl-tp06-tin-068-03+01	1	237	uni2	0.0	15.555555555555555
anl-tp06-tin-068-03+01	1	454	uni2	0.0	22.22222222222222
anl-tp06-tin-068-03+01	1	457	uni2	0.0	24.444444444444446
anl-tp06-tin-068-03+01	1	458	uni2	0.0	20.0
anl-tp06-tin-068-03+01	1	485	uni2	0.0	15.555555555555555
anl-tp06-tin-068-03+01	1	81	uni2	30.0	8.88888888888889
anl-tp06-tin-068-03+01	1	89	uni2	30.0	11.11111111111111
anl-tp06-tin-068-03+01	1	144	uni2	30.0	11.11111111111111
anl-tp06-tin-068-03+01	1	278	uni2	30.0	0.0
anl-tp06-tin-068-03+01	1	358	uni2	30.0	20.0
anl-tp06-tin-068-03+01	1	396	uni2	30.0	26.666666666666668
anl-tp06-tin-068-03+01	1	534	uni2	30.0	8.88888888888889
anl-tp06-tin-068-03+01	1	537	uni2	30.0	22.22222222222222
anl-tp06-tin-068-03+01	1	93	uni2	60.0	13.333333333333334
anl-tp06-tin-068-03+01	1	104	uni2	60.0	2.2222222222222223
anl-tp06-tin-068-03+01	1	115	uni2	60.0	0.0
anl-tp06-tin-068-03+01	1	137	uni2	60.0	8.88888888888889
anl-tp06-tin-068-03+01	1	150	uni2	60.0	2.2222222222222223
anl-tp06-tin-068-03+01	1	154	uni2	60.0	11.11111111111111
anl-tp06-tin-068-03+01	1	159	uni2	60.0	6.666666666666667
anl-tp06-tin-068-03+01	1	340	uni2	60.0	13.333333333333334
anl-tp06-tin-068-03+01	1	78	uni2	90.0	11.11111111111111
anl-tp06-tin-068-03+01	1	106	uni2	90.0	6.666666666666667
anl-tp06-tin-068-03+01	1	127	uni2	90.0	6.666666666666667
anl-tp06-tin-068-03+01	1	139	uni2	90.0	20.0
anl-tp06-tin-068-03+01	1	164	uni2	90.0	8.88888888888889
anl-tp06-tin-068-03+01	1	166	uni2	90.0	8.88888888888889
anl-tp06-tin-068-03+01	1	339	uni2	90.0	17.77777777777778
anl-tp06-tin-068-03+01	1	350	uni2	90.0	11.11111111111111
anl-tp06-tin-068-03+01	1	132	uni2	120.0	13.333333333333334
anl-tp06-tin-068-03+01	1	136	uni2	120.0	4.444444444444445
anl-tp06-tin-068-03+01	1	161	uni2	120.0	8.88888888888889
anl-tp06-tin-068-03+01	1	163	uni2	120.0	0.0
anl-tp06-tin-068-03+01	1	338	uni2	120.0	4.444444444444445
anl-tp06-tin-068-03+01	1	341	uni2	120.0	6.666666666666667
anl-tp06-tin-068-03+01	1	345	uni2	120.0	4.444444444444445
anl-tp06-tin-068-03+01	1	346	uni2	120.0	6.666666666666667
anl-tp06-tin-068-03+01	1	379	uni2	120.0	11.11111111111111
anl-tp06-tin-068-03+01	1	383	uni2	120.0	8.88888888888889
anl-tp06-tin-068-03+01	1	74	uni2	150.0	2.2222222222222223
anl-tp06-tin-068-03+01	1	75	uni2	150.0	6.666666666666667
anl-tp06-tin-068-03+01	1	88	uni2	150.0	0.0
anl-tp06-tin-068-03+01	1	108	uni2	150.0	4.444444444444445
anl-tp06-tin-068-03+01	1	354	uni2	150.0	6.666666666666667
anl-tp06-tin-068-03+01	1	431	uni2	150.0	13.333333333333334
anl-tp06-tin-068-03+01	1	444	uni2	150.0	17.77777777777778
anl-tp06-tin-068-03+01	1	499	uni2	150.0	20.0
anl-tp06-tin-068-03+01	1	535	uni2	150.0	11.11111111111111
anl-tp06-tin-068-03+01	1	122	uni2	180.0	0.0
anl-tp06-tin-068-03+01	1	134	uni2	180.0	8.88888888888889
anl-tp06-tin-068-03+01	1	174	uni2	180.0	35.55555555555556
anl-tp06-tin-068-03+01	1	271	uni2	180.0	4.444444444444445
anl-tp06-tin-068-03+01	1	389	uni2	180.0	13.333333333333334
anl-tp06-tin-068-03+01	1	403	uni2	180.0	11.11111111111111
anl-tp06-tin-068-03+01	1	438	uni2	180.0	17.77777777777778
anl-tp06-tin-068-03+01	1	530	uni2	180.0	6.666666666666667
anl-tp06-tin-068-03+01	1	140	uni2	210.0	13.333333333333334
anl-tp06-tin-068-03+01	1	165	uni2	210.0	31.11111111111111
anl-tp06-tin-068-03+01	1	261	uni2	210.0	8.88888888888889
anl-tp06-tin-068-03+01	1	274	uni2	210.0	0.0
anl-tp06-tin-068-03+01	1	402	uni2	210.0	24.444444444444446
anl-tp06-tin-068-03+01	1	404	uni2	210.0	13.333333333333334
anl-tp06-tin-068-03+01	1	453	uni2	210.0	33.333333333333336
anl-tp06-tin-068-03+01	1	531	uni2	210.0	22.22222222222222
anl-tp06-pie-168-01+02	1	104	ain	210.0	50.0
anl-tp06-pie-168-01+02	1	179	ain	210.0	72.0
anl-tp06-pie-168-01+02	1	425	ain	210.0	76.0
anl-tp06-pie-168-01+02	1	523	ain	210.0	74.0
anl-tp06-pie-168-01+02	1	547	ain	210.0	56.0
anl-tp06-pie-168-01+02	1	586	ain	210.0	68.0
anl-tp06-pie-168-01+02	1	591	ain	210.0	46.0
anl-tp06-pie-168-01+02	1	230	ain	240.0	70.0
anl-tp06-pie-168-01+02	1	448	ain	240.0	46.0
anl-tp06-pie-168-01+02	1	509	ain	240.0	40.0
anl-tp06-pie-168-01+02	1	10	ain	270.0	52.0
anl-tp06-pie-168-01+02	1	89	ain	270.0	62.0
anl-tp06-pie-168-01+02	1	236	ain	270.0	48.0
anl-tp06-pie-168-01+02	1	397	ain	270.0	48.0
anl-tp06-pie-168-01+02	1	419	ain	270.0	64.0
anl-tp06-pie-168-01+02	1	550	ain	270.0	66.0
anl-tp06-pie-168-01+02	1	582	ain	270.0	34.0
anl-tp06-pie-168-01+02	1	103	ain	300.0	14.0
anl-tp06-pie-168-01+02	1	204	ain	300.0	30.0
anl-tp06-pie-168-01+02	1	287	ain	300.0	48.0
anl-tp06-pie-168-01+02	1	506	ain	300.0	14.0
anl-tp06-pie-168-01+02	1	576	ain	300.0	14.0
anl-tp06-pie-168-01+02	1	593	ain	300.0	20.0
anl-tp06-pie-168-01+02	1	690	ain	300.0	24.0
anl-tp06-pie-168-01+02	1	68	ain	330.0	22.0
anl-tp06-pie-168-01+02	1	170	ain	330.0	28.0
anl-tp06-pie-168-01+02	1	324	ain	330.0	14.0
anl-tp06-pie-168-01+02	1	415	ain	330.0	26.0
anl-tp06-pie-168-01+02	1	432	ain	330.0	26.0
anl-tp06-pie-168-01+02	1	534	ain	330.0	34.0
anl-tp06-pie-168-01+02	1	548	ain	330.0	28.0
anl-tp06-pie-168-01+02	1	14	ain	0.0	14.0
anl-tp06-pie-168-01+02	1	94	ain	0.0	34.0
anl-tp06-pie-168-01+02	1	185	ain	0.0	30.0
anl-tp06-pie-168-01+02	1	409	ain	0.0	26.0
anl-tp06-pie-168-01+02	1	527	ain	0.0	30.0
anl-tp06-pie-168-01+02	1	594	ain	0.0	10.0
anl-tp06-pie-168-01+02	1	52	ain	30.0	36.0
anl-tp06-pie-168-01+02	1	63	ain	30.0	22.0
anl-tp06-pie-168-01+02	1	99	ain	30.0	28.0
anl-tp06-pie-168-01+02	1	108	ain	30.0	20.0
anl-tp06-pie-168-01+02	1	234	ain	30.0	28.0
anl-tp06-pie-168-01+02	1	258	ain	30.0	38.0
anl-tp06-pie-168-01+02	1	328	ain	30.0	20.0
anl-tp06-pie-168-01+02	1	403	ain	30.0	40.0
anl-tp06-pie-168-01+02	1	9	ain	60.0	12.0
anl-tp06-pie-168-01+02	1	88	ain	60.0	4.0
anl-tp06-pie-168-01+02	1	117	ain	60.0	42.0
anl-tp06-pie-168-01+02	1	339	ain	60.0	32.0
anl-tp06-pie-168-01+02	1	349	ain	60.0	48.0
anl-tp06-pie-168-01+02	1	8	ain	90.0	12.0
anl-tp06-pie-168-01+02	1	20	ain	90.0	14.0
anl-tp06-pie-168-01+02	1	27	ain	90.0	28.0
anl-tp06-pie-168-01+02	1	147	ain	90.0	46.0
anl-tp06-pie-168-01+02	1	188	ain	90.0	34.0
anl-tp06-pie-168-01+02	1	263	ain	90.0	38.0
anl-tp06-pie-168-01+02	1	301	ain	90.0	30.0
anl-tp06-pie-168-01+02	1	302	ain	90.0	68.0
anl-tp06-pie-168-01+02	1	357	ain	90.0	22.0
anl-tp06-pie-168-01+02	1	78	ain	120.0	22.0
anl-tp06-pie-168-01+02	1	109	ain	120.0	46.0
anl-tp06-pie-168-01+02	1	150	ain	120.0	48.0
anl-tp06-pie-168-01+02	1	323	ain	120.0	62.0
anl-tp06-pie-168-01+02	1	441	ain	120.0	50.0
anl-tp06-pie-168-01+02	1	664	ain	120.0	42.0
anl-tp06-pie-168-01+02	1	66	ain	150.0	50.0
anl-tp06-pie-168-01+02	1	81	ain	150.0	58.0
anl-tp06-pie-168-01+02	1	387	ain	150.0	60.0
anl-tp06-pie-168-01+02	1	435	ain	150.0	62.0
anl-tp06-pie-168-01+02	1	662	ain	150.0	64.0
anl-tp06-pie-168-01+02	1	137	ain	180.0	100.0
anl-tp06-pie-168-01+02	1	231	ain	180.0	66.0
anl-tp06-pie-168-01+02	1	325	ain	180.0	70.0
anl-tp06-pie-168-01+02	1	424	ain	180.0	72.0
anl-tp06-pie-168-01+02	1	556	ain	180.0	72.0
anl-tp06-pie-168-01+02	1	663	ain	180.0	62.0
anl-tp06-pie-168-01+02	1	58	afix	210.0	58.0
anl-tp06-pie-168-01+02	1	408	afix	210.0	38.0
anl-tp06-pie-168-01+02	1	578	afix	210.0	32.0
anl-tp06-pie-168-01+02	1	736	afix	210.0	32.0
anl-tp06-pie-168-01+02	1	775	afix	210.0	34.0
anl-tp06-pie-168-01+02	1	834	afix	210.0	4.0
anl-tp06-pie-168-01+02	1	4	afix	240.0	40.0
anl-tp06-pie-168-01+02	1	400	afix	240.0	50.0
anl-tp06-pie-168-01+02	1	720	afix	240.0	20.0
anl-tp06-pie-168-01+02	1	746	afix	240.0	50.0
anl-tp06-pie-168-01+02	1	476	afix	270.0	48.0
anl-tp06-pie-168-01+02	1	592	afix	270.0	30.0
anl-tp06-pie-168-01+02	1	753	afix	270.0	24.0
anl-tp06-pie-168-01+02	1	805	afix	270.0	0.0
anl-tp06-pie-168-01+02	1	251	afix	300.0	36.0
anl-tp06-pie-168-01+02	1	392	afix	300.0	16.0
anl-tp06-pie-168-01+02	1	621	afix	300.0	16.0
anl-tp06-pie-168-01+02	1	755	afix	300.0	20.0
anl-tp06-pie-168-01+02	1	86	afix	330.0	18.0
anl-tp06-pie-168-01+02	1	300	afix	330.0	18.0
anl-tp06-pie-168-01+02	1	538	afix	330.0	8.0
anl-tp06-pie-168-01+02	1	733	afix	330.0	8.0
anl-tp06-pie-168-01+02	1	777	afix	330.0	6.0
anl-tp06-pie-168-01+02	1	158	afix	0.0	6.0
anl-tp06-pie-168-01+02	1	298	afix	0.0	26.0
anl-tp06-pie-168-01+02	1	669	afix	0.0	14.0
anl-tp06-pie-168-01+02	1	739	afix	0.0	18.0
anl-tp06-pie-168-01+02	1	809	afix	0.0	0.0
anl-tp06-pie-168-01+02	1	62	afix	30.0	20.0
anl-tp06-pie-168-01+02	1	587	afix	30.0	22.0
anl-tp06-pie-168-01+02	1	758	afix	30.0	6.0
anl-tp06-pie-168-01+02	1	820	afix	30.0	10.0
anl-tp06-pie-168-01+02	1	40	afix	60.0	12.0
anl-tp06-pie-168-01+02	1	707	afix	60.0	30.0
anl-tp06-pie-168-01+02	1	729	afix	60.0	30.0
anl-tp06-pie-168-01+02	1	180	afix	90.0	10.0
anl-tp06-pie-168-01+02	1	461	afix	90.0	30.0
anl-tp06-pie-168-01+02	1	717	afix	90.0	16.0
anl-tp06-pie-168-01+02	1	752	afix	90.0	20.0
anl-tp06-pie-168-01+02	1	797	afix	90.0	10.0
anl-tp06-pie-168-01+02	1	359	afix	120.0	30.0
anl-tp06-pie-168-01+02	1	577	afix	120.0	30.0
anl-tp06-pie-168-01+02	1	756	afix	120.0	34.0
anl-tp06-pie-168-01+02	1	825	afix	120.0	8.0
anl-tp06-pie-168-01+02	1	12	afix	150.0	28.0
anl-tp06-pie-168-01+02	1	374	afix	150.0	44.0
anl-tp06-pie-168-01+02	1	672	afix	150.0	44.0
anl-tp06-pie-168-01+02	1	767	afix	150.0	58.0
anl-tp06-pie-168-01+02	1	773	afix	150.0	44.0
anl-tp06-pie-168-01+02	1	114	afix	180.0	44.0
anl-tp06-pie-168-01+02	1	368	afix	180.0	32.0
anl-tp06-pie-168-01+02	1	559	afix	180.0	38.0
anl-tp06-pie-168-01+02	1	732	afix	180.0	26.0
anl-tp06-pie-168-01+02	1	798	afix	180.0	22.0
anl-tp06-pie-168-01+02	1	30	uni2	210.0	57.77777777777778
anl-tp06-pie-168-01+02	1	95	uni2	210.0	68.88888888888889
anl-tp06-pie-168-01+02	1	104	uni2	210.0	86.66666666666667
anl-tp06-pie-168-01+02	1	179	uni2	210.0	88.88888888888889
anl-tp06-pie-168-01+02	1	363	uni2	210.0	73.33333333333333
anl-tp06-pie-168-01+02	1	425	uni2	210.0	64.44444444444444
anl-tp06-pie-168-01+02	1	514	uni2	210.0	60.0
anl-tp06-pie-168-01+02	1	523	uni2	210.0	60.0
anl-tp06-pie-168-01+02	1	547	uni2	210.0	64.44444444444444
anl-tp06-pie-168-01+02	1	586	uni2	210.0	88.88888888888889
anl-tp06-pie-168-01+02	1	591	uni2	210.0	64.44444444444444
anl-tp06-pie-168-01+02	1	619	uni2	210.0	55.55555555555555
anl-tp06-pie-168-01+02	1	33	uni2	240.0	91.11111111111111
anl-tp06-pie-168-01+02	1	34	uni2	240.0	97.77777777777779
anl-tp06-pie-168-01+02	1	76	uni2	240.0	100.0
anl-tp06-pie-168-01+02	1	230	uni2	240.0	91.11111111111111
anl-tp06-pie-168-01+02	1	350	uni2	240.0	82.22222222222223
anl-tp06-pie-168-01+02	1	448	uni2	240.0	100.0
anl-tp06-pie-168-01+02	1	485	uni2	240.0	115.55555555555556
anl-tp06-pie-168-01+02	1	509	uni2	240.0	71.11111111111111
anl-tp06-pie-168-01+02	1	597	uni2	240.0	68.88888888888889
anl-tp06-pie-168-01+02	1	616	uni2	240.0	64.44444444444444
anl-tp06-pie-168-01+02	1	635	uni2	240.0	73.33333333333333
anl-tp06-pie-168-01+02	1	10	uni2	270.0	53.333333333333336
anl-tp06-pie-168-01+02	1	89	uni2	270.0	100.0
anl-tp06-pie-168-01+02	1	127	uni2	270.0	122.22222222222221
anl-tp06-pie-168-01+02	1	236	uni2	270.0	68.88888888888889
anl-tp06-pie-168-01+02	1	397	uni2	270.0	102.22222222222223
anl-tp06-pie-168-01+02	1	419	uni2	270.0	86.66666666666667
anl-tp06-pie-168-01+02	1	490	uni2	270.0	60.0
anl-tp06-pie-168-01+02	1	502	uni2	270.0	62.22222222222222
anl-tp06-pie-168-01+02	1	550	uni2	270.0	97.77777777777779
anl-tp06-pie-168-01+02	1	582	uni2	270.0	82.22222222222223
anl-tp06-pie-168-01+02	1	603	uni2	270.0	44.44444444444444
anl-tp06-pie-168-01+02	1	680	uni2	270.0	55.55555555555555
anl-tp06-pie-168-01+02	1	26	uni2	300.0	57.77777777777778
anl-tp06-pie-168-01+02	1	103	uni2	300.0	66.66666666666667
anl-tp06-pie-168-01+02	1	175	uni2	300.0	84.44444444444444
anl-tp06-pie-168-01+02	1	204	uni2	300.0	75.55555555555556
anl-tp06-pie-168-01+02	1	287	uni2	300.0	73.33333333333333
anl-tp06-pie-168-01+02	1	483	uni2	300.0	75.55555555555556
anl-tp06-pie-168-01+02	1	506	uni2	300.0	40.0
anl-tp06-pie-168-01+02	1	515	uni2	300.0	55.55555555555555
anl-tp06-pie-168-01+02	1	575	uni2	300.0	62.22222222222222
anl-tp06-pie-168-01+02	1	576	uni2	300.0	28.88888888888889
anl-tp06-pie-168-01+02	1	593	uni2	300.0	42.22222222222222
anl-tp06-pie-168-01+02	1	690	uni2	300.0	42.22222222222222
anl-tp06-pie-168-01+02	1	68	uni2	330.0	55.55555555555555
anl-tp06-pie-168-01+02	1	113	uni2	330.0	48.88888888888889
anl-tp06-pie-168-01+02	1	144	uni2	330.0	44.44444444444444
anl-tp06-pie-168-01+02	1	170	uni2	330.0	77.77777777777779
anl-tp06-pie-168-01+02	1	324	uni2	330.0	28.88888888888889
anl-tp06-pie-168-01+02	1	415	uni2	330.0	35.55555555555556
anl-tp06-pie-168-01+02	1	432	uni2	330.0	55.55555555555555
anl-tp06-pie-168-01+02	1	496	uni2	330.0	35.55555555555556
anl-tp06-pie-168-01+02	1	534	uni2	330.0	51.111111111111114
anl-tp06-pie-168-01+02	1	548	uni2	330.0	55.55555555555555
anl-tp06-pie-168-01+02	1	643	uni2	330.0	33.333333333333336
anl-tp06-pie-168-01+02	1	14	uni2	0.0	33.333333333333336
anl-tp06-pie-168-01+02	1	70	uni2	0.0	37.77777777777778
anl-tp06-pie-168-01+02	1	94	uni2	0.0	62.22222222222222
anl-tp06-pie-168-01+02	1	185	uni2	0.0	57.77777777777778
anl-tp06-pie-168-01+02	1	292	uni2	0.0	51.111111111111114
anl-tp06-pie-168-01+02	1	409	uni2	0.0	60.0
anl-tp06-pie-168-01+02	1	471	uni2	0.0	40.0
anl-tp06-pie-168-01+02	1	487	uni2	0.0	42.22222222222222
anl-tp06-pie-168-01+02	1	527	uni2	0.0	53.333333333333336
anl-tp06-pie-168-01+02	1	594	uni2	0.0	28.88888888888889
anl-tp06-pie-168-01+02	1	648	uni2	0.0	48.88888888888889
anl-tp06-pie-168-01+02	1	41	uni2	30.0	53.333333333333336
anl-tp06-pie-168-01+02	1	52	uni2	30.0	24.444444444444446
anl-tp06-pie-168-01+02	1	63	uni2	30.0	33.333333333333336
anl-tp06-pie-168-01+02	1	99	uni2	30.0	26.666666666666668
anl-tp06-pie-168-01+02	1	108	uni2	30.0	40.0
anl-tp06-pie-168-01+02	1	118	uni2	30.0	37.77777777777778
anl-tp06-pie-168-01+02	1	234	uni2	30.0	28.88888888888889
anl-tp06-pie-168-01+02	1	258	uni2	30.0	44.44444444444444
anl-tp06-pie-168-01+02	1	286	uni2	30.0	46.66666666666667
anl-tp06-pie-168-01+02	1	306	uni2	30.0	28.88888888888889
anl-tp06-pie-168-01+02	1	328	uni2	30.0	48.88888888888889
anl-tp06-pie-168-01+02	1	366	uni2	30.0	24.444444444444446
anl-tp06-pie-168-01+02	1	403	uni2	30.0	44.44444444444444
anl-tp06-pie-168-01+02	1	6	uni2	60.0	13.333333333333334
anl-tp06-pie-168-01+02	1	9	uni2	60.0	13.333333333333334
anl-tp06-pie-168-01+02	1	88	uni2	60.0	24.444444444444446
anl-tp06-pie-168-01+02	1	93	uni2	60.0	15.555555555555555
anl-tp06-pie-168-01+02	1	116	uni2	60.0	26.666666666666668
anl-tp06-pie-168-01+02	1	117	uni2	60.0	2.2222222222222223
anl-tp06-pie-168-01+02	1	177	uni2	60.0	13.333333333333334
anl-tp06-pie-168-01+02	1	191	uni2	60.0	4.444444444444445
anl-tp06-pie-168-01+02	1	291	uni2	60.0	28.88888888888889
anl-tp06-pie-168-01+02	1	332	uni2	60.0	17.77777777777778
anl-tp06-pie-168-01+02	1	339	uni2	60.0	15.555555555555555
anl-tp06-pie-168-01+02	1	349	uni2	60.0	24.444444444444446
anl-tp06-pie-168-01+02	1	381	uni2	60.0	35.55555555555556
anl-tp06-pie-168-01+02	1	8	uni2	90.0	8.88888888888889
anl-tp06-pie-168-01+02	1	16	uni2	90.0	17.77777777777778
anl-tp06-pie-168-01+02	1	20	uni2	90.0	17.77777777777778
anl-tp06-pie-168-01+02	1	27	uni2	90.0	17.77777777777778
anl-tp06-pie-168-01+02	1	64	uni2	90.0	26.666666666666668
anl-tp06-pie-168-01+02	1	147	uni2	90.0	17.77777777777778
anl-tp06-pie-168-01+02	1	188	uni2	90.0	11.11111111111111
anl-tp06-pie-168-01+02	1	263	uni2	90.0	24.444444444444446
anl-tp06-pie-168-01+02	1	301	uni2	90.0	33.333333333333336
anl-tp06-pie-168-01+02	1	302	uni2	90.0	40.0
anl-tp06-pie-168-01+02	1	357	uni2	90.0	33.333333333333336
anl-tp06-pie-168-01+02	1	383	uni2	90.0	22.22222222222222
anl-tp06-pie-168-01+02	1	412	uni2	90.0	26.666666666666668
anl-tp06-pie-168-01+02	1	57	uni2	120.0	51.111111111111114
anl-tp06-pie-168-01+02	1	78	uni2	120.0	31.11111111111111
anl-tp06-pie-168-01+02	1	109	uni2	120.0	42.22222222222222
anl-tp06-pie-168-01+02	1	150	uni2	120.0	35.55555555555556
anl-tp06-pie-168-01+02	1	288	uni2	120.0	37.77777777777778
anl-tp06-pie-168-01+02	1	323	uni2	120.0	22.22222222222222
anl-tp06-pie-168-01+02	1	385	uni2	120.0	31.11111111111111
anl-tp06-pie-168-01+02	1	441	uni2	120.0	44.44444444444444
anl-tp06-pie-168-01+02	1	627	uni2	120.0	33.333333333333336
anl-tp06-pie-168-01+02	1	664	uni2	120.0	17.77777777777778
anl-tp06-pie-168-01+02	1	66	uni2	150.0	35.55555555555556
anl-tp06-pie-168-01+02	1	81	uni2	150.0	33.333333333333336
anl-tp06-pie-168-01+02	1	232	uni2	150.0	28.88888888888889
anl-tp06-pie-168-01+02	1	277	uni2	150.0	60.0
anl-tp06-pie-168-01+02	1	387	uni2	150.0	35.55555555555556
anl-tp06-pie-168-01+02	1	429	uni2	150.0	57.77777777777778
anl-tp06-pie-168-01+02	1	435	uni2	150.0	44.44444444444444
anl-tp06-pie-168-01+02	1	501	uni2	150.0	37.77777777777778
anl-tp06-pie-168-01+02	1	662	uni2	150.0	51.111111111111114
anl-tp06-pie-168-01+02	1	668	uni2	150.0	31.11111111111111
anl-tp06-pie-168-01+02	1	15	uni2	180.0	31.11111111111111
anl-tp06-pie-168-01+02	1	131	uni2	180.0	68.88888888888889
anl-tp06-pie-168-01+02	1	137	uni2	180.0	55.55555555555555
anl-tp06-pie-168-01+02	1	231	uni2	180.0	46.66666666666667
anl-tp06-pie-168-01+02	1	325	uni2	180.0	68.88888888888889
anl-tp06-pie-168-01+02	1	424	uni2	180.0	75.55555555555556
anl-tp06-pie-168-01+02	1	453	uni2	180.0	53.333333333333336
anl-tp06-pie-168-01+02	1	458	uni2	180.0	44.44444444444444
anl-tp06-pie-168-01+02	1	556	uni2	180.0	57.77777777777778
anl-tp06-pie-168-01+02	1	573	uni2	180.0	42.22222222222222
anl-tp06-pie-168-01+02	1	663	uni2	180.0	57.77777777777778
anl-tp06-pie-168-01+02	2	104	ain	60.0	32.0
anl-tp06-pie-168-01+02	2	179	ain	60.0	22.0
anl-tp06-pie-168-01+02	2	425	ain	60.0	22.0
anl-tp06-pie-168-01+02	2	523	ain	60.0	48.0
anl-tp06-pie-168-01+02	2	547	ain	60.0	42.0
anl-tp06-pie-168-01+02	2	586	ain	60.0	34.0
anl-tp06-pie-168-01+02	2	591	ain	60.0	48.0
anl-tp06-pie-168-01+02	2	230	ain	90.0	32.0
anl-tp06-pie-168-01+02	2	448	ain	90.0	26.0
anl-tp06-pie-168-01+02	2	509	ain	90.0	42.0
anl-tp06-pie-168-01+02	2	10	ain	120.0	26.0
anl-tp06-pie-168-01+02	2	89	ain	120.0	32.0
anl-tp06-pie-168-01+02	2	236	ain	120.0	22.0
anl-tp06-pie-168-01+02	2	397	ain	120.0	44.0
anl-tp06-pie-168-01+02	2	419	ain	120.0	22.0
anl-tp06-pie-168-01+02	2	550	ain	120.0	34.0
anl-tp06-pie-168-01+02	2	582	ain	120.0	62.0
anl-tp06-pie-168-01+02	2	103	ain	150.0	40.0
anl-tp06-pie-168-01+02	2	204	ain	150.0	16.0
anl-tp06-pie-168-01+02	2	287	ain	150.0	34.0
anl-tp06-pie-168-01+02	2	506	ain	150.0	36.0
anl-tp06-pie-168-01+02	2	576	ain	150.0	38.0
anl-tp06-pie-168-01+02	2	593	ain	150.0	32.0
anl-tp06-pie-168-01+02	2	690	ain	150.0	24.0
anl-tp06-pie-168-01+02	2	68	ain	180.0	28.0
anl-tp06-pie-168-01+02	2	170	ain	180.0	28.0
anl-tp06-pie-168-01+02	2	324	ain	180.0	40.0
anl-tp06-pie-168-01+02	2	415	ain	180.0	32.0
anl-tp06-pie-168-01+02	2	432	ain	180.0	34.0
anl-tp06-pie-168-01+02	2	534	ain	180.0	40.0
anl-tp06-pie-168-01+02	2	548	ain	180.0	28.0
anl-tp06-pie-168-01+02	2	14	ain	210.0	28.0
anl-tp06-pie-168-01+02	2	94	ain	210.0	24.0
anl-tp06-pie-168-01+02	2	185	ain	210.0	30.0
anl-tp06-pie-168-01+02	2	409	ain	210.0	46.0
anl-tp06-pie-168-01+02	2	527	ain	210.0	48.0
anl-tp06-pie-168-01+02	2	594	ain	210.0	36.0
anl-tp06-pie-168-01+02	2	52	ain	240.0	24.0
anl-tp06-pie-168-01+02	2	63	ain	240.0	30.0
anl-tp06-pie-168-01+02	2	99	ain	240.0	36.0
anl-tp06-pie-168-01+02	2	108	ain	240.0	70.0
anl-tp06-pie-168-01+02	2	234	ain	240.0	54.0
anl-tp06-pie-168-01+02	2	258	ain	240.0	42.0
anl-tp06-pie-168-01+02	2	328	ain	240.0	26.0
anl-tp06-pie-168-01+02	2	403	ain	240.0	36.0
anl-tp06-pie-168-01+02	2	9	ain	270.0	52.0
anl-tp06-pie-168-01+02	2	88	ain	270.0	50.0
anl-tp06-pie-168-01+02	2	117	ain	270.0	46.0
anl-tp06-pie-168-01+02	2	339	ain	270.0	44.0
anl-tp06-pie-168-01+02	2	349	ain	270.0	52.0
anl-tp06-pie-168-01+02	2	8	ain	300.0	28.0
anl-tp06-pie-168-01+02	2	20	ain	300.0	44.0
anl-tp06-pie-168-01+02	2	27	ain	300.0	36.0
anl-tp06-pie-168-01+02	2	147	ain	300.0	58.0
anl-tp06-pie-168-01+02	2	188	ain	300.0	46.0
anl-tp06-pie-168-01+02	2	263	ain	300.0	58.0
anl-tp06-pie-168-01+02	2	301	ain	300.0	56.0
anl-tp06-pie-168-01+02	2	302	ain	300.0	74.0
anl-tp06-pie-168-01+02	2	357	ain	300.0	28.0
anl-tp06-pie-168-01+02	2	78	ain	330.0	30.0
anl-tp06-pie-168-01+02	2	109	ain	330.0	32.0
anl-tp06-pie-168-01+02	2	150	ain	330.0	38.0
anl-tp06-pie-168-01+02	2	323	ain	330.0	22.0
anl-tp06-pie-168-01+02	2	441	ain	330.0	54.0
anl-tp06-pie-168-01+02	2	664	ain	330.0	34.0
anl-tp06-pie-168-01+02	2	66	ain	0.0	10.0
anl-tp06-pie-168-01+02	2	81	ain	0.0	6.0
anl-tp06-pie-168-01+02	2	387	ain	0.0	34.0
anl-tp06-pie-168-01+02	2	435	ain	0.0	10.0
anl-tp06-pie-168-01+02	2	662	ain	0.0	14.0
anl-tp06-pie-168-01+02	2	137	ain	30.0	26.0
anl-tp06-pie-168-01+02	2	231	ain	30.0	36.0
anl-tp06-pie-168-01+02	2	325	ain	30.0	20.0
anl-tp06-pie-168-01+02	2	424	ain	30.0	18.0
anl-tp06-pie-168-01+02	2	556	ain	30.0	38.0
anl-tp06-pie-168-01+02	2	663	ain	30.0	26.0
anl-tp06-pie-168-01+02	2	58	afix	60.0	30.0
anl-tp06-pie-168-01+02	2	408	afix	60.0	36.0
anl-tp06-pie-168-01+02	2	578	afix	60.0	32.0
anl-tp06-pie-168-01+02	2	736	afix	60.0	42.0
anl-tp06-pie-168-01+02	2	775	afix	60.0	42.0
anl-tp06-pie-168-01+02	2	834	afix	60.0	0.0
anl-tp06-pie-168-01+02	2	4	afix	90.0	38.0
anl-tp06-pie-168-01+02	2	400	afix	90.0	34.0
anl-tp06-pie-168-01+02	2	720	afix	90.0	32.0
anl-tp06-pie-168-01+02	2	746	afix	90.0	46.0
anl-tp06-pie-168-01+02	2	476	afix	120.0	40.0
anl-tp06-pie-168-01+02	2	592	afix	120.0	32.0
anl-tp06-pie-168-01+02	2	753	afix	120.0	16.0
anl-tp06-pie-168-01+02	2	805	afix	120.0	0.0
anl-tp06-pie-168-01+02	2	251	afix	150.0	26.0
anl-tp06-pie-168-01+02	2	392	afix	150.0	20.0
anl-tp06-pie-168-01+02	2	621	afix	150.0	24.0
anl-tp06-pie-168-01+02	2	755	afix	150.0	28.0
anl-tp06-pie-168-01+02	2	86	afix	180.0	26.0
anl-tp06-pie-168-01+02	2	300	afix	180.0	10.0
anl-tp06-pie-168-01+02	2	538	afix	180.0	34.0
anl-tp06-pie-168-01+02	2	733	afix	180.0	16.0
anl-tp06-pie-168-01+02	2	777	afix	180.0	24.0
anl-tp06-pie-168-01+02	2	158	afix	210.0	30.0
anl-tp06-pie-168-01+02	2	298	afix	210.0	12.0
anl-tp06-pie-168-01+02	2	669	afix	210.0	38.0
anl-tp06-pie-168-01+02	2	739	afix	210.0	40.0
anl-tp06-pie-168-01+02	2	809	afix	210.0	0.0
anl-tp06-pie-168-01+02	2	62	afix	240.0	48.0
anl-tp06-pie-168-01+02	2	587	afix	240.0	44.0
anl-tp06-pie-168-01+02	2	758	afix	240.0	34.0
anl-tp06-pie-168-01+02	2	820	afix	240.0	0.0
anl-tp06-pie-168-01+02	2	40	afix	270.0	26.0
anl-tp06-pie-168-01+02	2	707	afix	270.0	50.0
anl-tp06-pie-168-01+02	2	729	afix	270.0	62.0
anl-tp06-pie-168-01+02	2	180	afix	300.0	24.0
anl-tp06-pie-168-01+02	2	461	afix	300.0	26.0
anl-tp06-pie-168-01+02	2	717	afix	300.0	36.0
anl-tp06-pie-168-01+02	2	752	afix	300.0	36.0
anl-tp06-pie-168-01+02	2	797	afix	300.0	0.0
anl-tp06-pie-168-01+02	2	359	afix	330.0	8.0
anl-tp06-pie-168-01+02	2	577	afix	330.0	30.0
anl-tp06-pie-168-01+02	2	756	afix	330.0	30.0
anl-tp06-pie-168-01+02	2	825	afix	330.0	0.0
anl-tp06-pie-168-01+02	2	12	afix	0.0	12.0
anl-tp06-pie-168-01+02	2	374	afix	0.0	18.0
anl-tp06-pie-168-01+02	2	672	afix	0.0	22.0
anl-tp06-pie-168-01+02	2	767	afix	0.0	34.0
anl-tp06-pie-168-01+02	2	773	afix	0.0	30.0
anl-tp06-pie-168-01+02	2	114	afix	30.0	32.0
anl-tp06-pie-168-01+02	2	368	afix	30.0	22.0
anl-tp06-pie-168-01+02	2	559	afix	30.0	16.0
anl-tp06-pie-168-01+02	2	732	afix	30.0	26.0
anl-tp06-pie-168-01+02	2	798	afix	30.0	0.0
anl-tp06-pie-168-01+02	2	30	uni2	60.0	26.666666666666668
anl-tp06-pie-168-01+02	2	95	uni2	60.0	20.0
anl-tp06-pie-168-01+02	2	104	uni2	60.0	64.44444444444444
anl-tp06-pie-168-01+02	2	179	uni2	60.0	35.55555555555556
anl-tp06-pie-168-01+02	2	363	uni2	60.0	44.44444444444444
anl-tp06-pie-168-01+02	2	425	uni2	60.0	20.0
anl-tp06-pie-168-01+02	2	514	uni2	60.0	35.55555555555556
anl-tp06-pie-168-01+02	2	523	uni2	60.0	46.66666666666667
anl-tp06-pie-168-01+02	2	547	uni2	60.0	51.111111111111114
anl-tp06-pie-168-01+02	2	586	uni2	60.0	51.111111111111114
anl-tp06-pie-168-01+02	2	591	uni2	60.0	42.22222222222222
anl-tp06-pie-168-01+02	2	619	uni2	60.0	26.666666666666668
anl-tp06-pie-168-01+02	2	33	uni2	90.0	8.88888888888889
anl-tp06-pie-168-01+02	2	34	uni2	90.0	37.77777777777778
anl-tp06-pie-168-01+02	2	76	uni2	90.0	37.77777777777778
anl-tp06-pie-168-01+02	2	230	uni2	90.0	55.55555555555555
anl-tp06-pie-168-01+02	2	350	uni2	90.0	35.55555555555556
anl-tp06-pie-168-01+02	2	448	uni2	90.0	35.55555555555556
anl-tp06-pie-168-01+02	2	485	uni2	90.0	13.333333333333334
anl-tp06-pie-168-01+02	2	509	uni2	90.0	28.88888888888889
anl-tp06-pie-168-01+02	2	597	uni2	90.0	37.77777777777778
anl-tp06-pie-168-01+02	2	616	uni2	90.0	42.22222222222222
anl-tp06-pie-168-01+02	2	635	uni2	90.0	42.22222222222222
anl-tp06-pie-168-01+02	2	10	uni2	120.0	15.555555555555555
anl-tp06-pie-168-01+02	2	89	uni2	120.0	40.0
anl-tp06-pie-168-01+02	2	127	uni2	120.0	8.88888888888889
anl-tp06-pie-168-01+02	2	236	uni2	120.0	37.77777777777778
anl-tp06-pie-168-01+02	2	397	uni2	120.0	35.55555555555556
anl-tp06-pie-168-01+02	2	419	uni2	120.0	13.333333333333334
anl-tp06-pie-168-01+02	2	490	uni2	120.0	57.77777777777778
anl-tp06-pie-168-01+02	2	502	uni2	120.0	51.111111111111114
anl-tp06-pie-168-01+02	2	550	uni2	120.0	24.444444444444446
anl-tp06-pie-168-01+02	2	582	uni2	120.0	24.444444444444446
anl-tp06-pie-168-01+02	2	603	uni2	120.0	40.0
anl-tp06-pie-168-01+02	2	680	uni2	120.0	35.55555555555556
anl-tp06-pie-168-01+02	2	26	uni2	150.0	28.88888888888889
anl-tp06-pie-168-01+02	2	103	uni2	150.0	15.555555555555555
anl-tp06-pie-168-01+02	2	175	uni2	150.0	20.0
anl-tp06-pie-168-01+02	2	204	uni2	150.0	28.88888888888889
anl-tp06-pie-168-01+02	2	287	uni2	150.0	26.666666666666668
anl-tp06-pie-168-01+02	2	483	uni2	150.0	33.333333333333336
anl-tp06-pie-168-01+02	2	506	uni2	150.0	44.44444444444444
anl-tp06-pie-168-01+02	2	515	uni2	150.0	40.0
anl-tp06-pie-168-01+02	2	575	uni2	150.0	42.22222222222222
anl-tp06-pie-168-01+02	2	576	uni2	150.0	26.666666666666668
anl-tp06-pie-168-01+02	2	593	uni2	150.0	24.444444444444446
anl-tp06-pie-168-01+02	2	690	uni2	150.0	24.444444444444446
anl-tp06-pie-168-01+02	2	68	uni2	180.0	31.11111111111111
anl-tp06-pie-168-01+02	2	113	uni2	180.0	33.333333333333336
anl-tp06-pie-168-01+02	2	144	uni2	180.0	24.444444444444446
anl-tp06-pie-168-01+02	2	170	uni2	180.0	51.111111111111114
anl-tp06-pie-168-01+02	2	324	uni2	180.0	42.22222222222222
anl-tp06-pie-168-01+02	2	415	uni2	180.0	24.444444444444446
anl-tp06-pie-168-01+02	2	432	uni2	180.0	28.88888888888889
anl-tp06-pie-168-01+02	2	496	uni2	180.0	42.22222222222222
anl-tp06-pie-168-01+02	2	534	uni2	180.0	35.55555555555556
anl-tp06-pie-168-01+02	2	548	uni2	180.0	48.88888888888889
anl-tp06-pie-168-01+02	2	643	uni2	180.0	24.444444444444446
anl-tp06-pie-168-01+02	2	14	uni2	210.0	28.88888888888889
anl-tp06-pie-168-01+02	2	70	uni2	210.0	48.88888888888889
anl-tp06-pie-168-01+02	2	94	uni2	210.0	37.77777777777778
anl-tp06-pie-168-01+02	2	185	uni2	210.0	24.444444444444446
anl-tp06-pie-168-01+02	2	292	uni2	210.0	35.55555555555556
anl-tp06-pie-168-01+02	2	409	uni2	210.0	68.88888888888889
anl-tp06-pie-168-01+02	2	471	uni2	210.0	28.88888888888889
anl-tp06-pie-168-01+02	2	487	uni2	210.0	51.111111111111114
anl-tp06-pie-168-01+02	2	527	uni2	210.0	40.0
anl-tp06-pie-168-01+02	2	594	uni2	210.0	40.0
anl-tp06-pie-168-01+02	2	648	uni2	210.0	44.44444444444444
anl-tp06-pie-168-01+02	2	41	uni2	240.0	31.11111111111111
anl-tp06-pie-168-01+02	2	52	uni2	240.0	51.111111111111114
anl-tp06-pie-168-01+02	2	63	uni2	240.0	44.44444444444444
anl-tp06-pie-168-01+02	2	99	uni2	240.0	44.44444444444444
anl-tp06-pie-168-01+02	2	108	uni2	240.0	80.0
anl-tp06-pie-168-01+02	2	118	uni2	240.0	60.0
anl-tp06-pie-168-01+02	2	234	uni2	240.0	55.55555555555555
anl-tp06-pie-168-01+02	2	258	uni2	240.0	46.66666666666667
anl-tp06-pie-168-01+02	2	286	uni2	240.0	68.88888888888889
anl-tp06-pie-168-01+02	2	306	uni2	240.0	62.22222222222222
anl-tp06-pie-168-01+02	2	328	uni2	240.0	51.111111111111114
anl-tp06-pie-168-01+02	2	366	uni2	240.0	44.44444444444444
anl-tp06-pie-168-01+02	2	403	uni2	240.0	35.55555555555556
anl-tp06-pie-168-01+02	2	6	uni2	270.0	42.22222222222222
anl-tp06-pie-168-01+02	2	9	uni2	270.0	51.111111111111114
anl-tp06-pie-168-01+02	2	88	uni2	270.0	46.66666666666667
anl-tp06-pie-168-01+02	2	93	uni2	270.0	57.77777777777778
anl-tp06-pie-168-01+02	2	116	uni2	270.0	55.55555555555555
anl-tp06-pie-168-01+02	2	117	uni2	270.0	48.88888888888889
anl-tp06-pie-168-01+02	2	177	uni2	270.0	53.333333333333336
anl-tp06-pie-168-01+02	2	191	uni2	270.0	53.333333333333336
anl-tp06-pie-168-01+02	2	291	uni2	270.0	35.55555555555556
anl-tp06-pie-168-01+02	2	332	uni2	270.0	64.44444444444444
anl-tp06-pie-168-01+02	2	339	uni2	270.0	51.111111111111114
anl-tp06-pie-168-01+02	2	349	uni2	270.0	42.22222222222222
anl-tp06-pie-168-01+02	2	381	uni2	270.0	22.22222222222222
anl-tp06-pie-168-01+02	2	8	uni2	300.0	35.55555555555556
anl-tp06-pie-168-01+02	2	16	uni2	300.0	40.0
anl-tp06-pie-168-01+02	2	20	uni2	300.0	40.0
anl-tp06-pie-168-01+02	2	27	uni2	300.0	42.22222222222222
anl-tp06-pie-168-01+02	2	64	uni2	300.0	31.11111111111111
anl-tp06-pie-168-01+02	2	147	uni2	300.0	37.77777777777778
anl-tp06-pie-168-01+02	2	188	uni2	300.0	44.44444444444444
anl-tp06-pie-168-01+02	2	263	uni2	300.0	62.22222222222222
anl-tp06-pie-168-01+02	2	301	uni2	300.0	73.33333333333333
anl-tp06-pie-168-01+02	2	302	uni2	300.0	53.333333333333336
anl-tp06-pie-168-01+02	2	357	uni2	300.0	35.55555555555556
anl-tp06-pie-168-01+02	2	383	uni2	300.0	48.88888888888889
anl-tp06-pie-168-01+02	2	412	uni2	300.0	33.333333333333336
anl-tp06-pie-168-01+02	2	57	uni2	330.0	44.44444444444444
anl-tp06-pie-168-01+02	2	78	uni2	330.0	33.333333333333336
anl-tp06-pie-168-01+02	2	109	uni2	330.0	42.22222222222222
anl-tp06-pie-168-01+02	2	150	uni2	330.0	28.88888888888889
anl-tp06-pie-168-01+02	2	288	uni2	330.0	48.88888888888889
anl-tp06-pie-168-01+02	2	323	uni2	330.0	44.44444444444444
anl-tp06-pie-168-01+02	2	385	uni2	330.0	46.66666666666667
anl-tp06-pie-168-01+02	2	441	uni2	330.0	31.11111111111111
anl-tp06-pie-168-01+02	2	627	uni2	330.0	26.666666666666668
anl-tp06-pie-168-01+02	2	664	uni2	330.0	33.333333333333336
anl-tp06-pie-168-01+02	2	66	uni2	0.0	33.333333333333336
anl-tp06-pie-168-01+02	2	81	uni2	0.0	37.77777777777778
anl-tp06-pie-168-01+02	2	232	uni2	0.0	26.666666666666668
anl-tp06-pie-168-01+02	2	277	uni2	0.0	46.66666666666667
anl-tp06-pie-168-01+02	2	387	uni2	0.0	33.333333333333336
anl-tp06-pie-168-01+02	2	429	uni2	0.0	46.66666666666667
anl-tp06-pie-168-01+02	2	435	uni2	0.0	31.11111111111111
anl-tp06-pie-168-01+02	2	501	uni2	0.0	40.0
anl-tp06-pie-168-01+02	2	662	uni2	0.0	35.55555555555556
anl-tp06-pie-168-01+02	2	668	uni2	0.0	46.66666666666667
anl-tp06-pie-168-01+02	2	15	uni2	30.0	40.0
anl-tp06-pie-168-01+02	2	131	uni2	30.0	46.66666666666667
anl-tp06-pie-168-01+02	2	137	uni2	30.0	35.55555555555556
anl-tp06-pie-168-01+02	2	231	uni2	30.0	24.444444444444446
anl-tp06-pie-168-01+02	2	325	uni2	30.0	37.77777777777778
anl-tp06-pie-168-01+02	2	424	uni2	30.0	35.55555555555556
anl-tp06-pie-168-01+02	2	453	uni2	30.0	53.333333333333336
anl-tp06-pie-168-01+02	2	458	uni2	30.0	37.77777777777778
anl-tp06-pie-168-01+02	2	556	uni2	30.0	35.55555555555556
anl-tp06-pie-168-01+02	2	573	uni2	30.0	35.55555555555556
anl-tp06-pie-168-01+02	2	663	uni2	30.0	42.22222222222222
anl-tp06-pie-132-03+01	1	203	ain	180.0	2.0
anl-tp06-pie-132-03+01	1	306	ain	180.0	6.0
anl-tp06-pie-132-03+01	1	386	ain	180.0	0.0
anl-tp06-pie-132-03+01	1	420	ain	180.0	0.0
anl-tp06-pie-132-03+01	1	153	ain	210.0	0.0
anl-tp06-pie-132-03+01	1	189	ain	210.0	6.0
anl-tp06-pie-132-03+01	1	61	ain	240.0	4.0
anl-tp06-pie-132-03+01	1	120	ain	240.0	14.0
anl-tp06-pie-132-03+01	1	128	ain	240.0	12.0
anl-tp06-pie-132-03+01	1	365	ain	240.0	16.0
anl-tp06-pie-132-03+01	1	132	ain	270.0	2.0
anl-tp06-pie-132-03+01	1	187	ain	270.0	4.0
anl-tp06-pie-132-03+01	1	340	ain	270.0	6.0
anl-tp06-pie-132-03+01	1	23	ain	300.0	8.0
anl-tp06-pie-132-03+01	1	178	ain	300.0	0.0
anl-tp06-pie-132-03+01	1	181	ain	300.0	2.0
anl-tp06-pie-132-03+01	1	329	ain	300.0	0.0
anl-tp06-pie-132-03+01	1	28	ain	330.0	12.0
anl-tp06-pie-132-03+01	1	44	ain	330.0	6.0
anl-tp06-pie-132-03+01	1	297	ain	330.0	4.0
anl-tp06-pie-132-03+01	1	415	ain	330.0	0.0
anl-tp06-pie-132-03+01	1	85	ain	0.0	6.0
anl-tp06-pie-132-03+01	1	107	ain	0.0	2.0
anl-tp06-pie-132-03+01	1	131	ain	0.0	10.0
anl-tp06-pie-132-03+01	1	138	ain	0.0	4.0
anl-tp06-pie-132-03+01	1	190	ain	0.0	4.0
anl-tp06-pie-132-03+01	1	219	ain	0.0	0.0
anl-tp06-pie-132-03+01	1	267	ain	0.0	0.0
anl-tp06-pie-132-03+01	1	16	ain	30.0	0.0
anl-tp06-pie-132-03+01	1	125	ain	30.0	4.0
anl-tp06-pie-132-03+01	1	255	ain	30.0	0.0
anl-tp06-pie-132-03+01	1	299	ain	30.0	6.0
anl-tp06-pie-132-03+01	1	327	ain	30.0	8.0
anl-tp06-pie-132-03+01	1	422	ain	30.0	4.0
anl-tp06-pie-132-03+01	1	9	ain	60.0	0.0
anl-tp06-pie-132-03+01	1	80	ain	60.0	0.0
anl-tp06-pie-132-03+01	1	93	ain	60.0	4.0
anl-tp06-pie-132-03+01	1	101	ain	60.0	4.0
anl-tp06-pie-132-03+01	1	333	ain	60.0	4.0
anl-tp06-pie-132-03+01	1	347	ain	60.0	4.0
anl-tp06-pie-132-03+01	1	211	ain	90.0	0.0
anl-tp06-pie-132-03+01	1	239	ain	90.0	4.0
anl-tp06-pie-132-03+01	1	63	ain	120.0	14.0
anl-tp06-pie-132-03+01	1	244	ain	120.0	2.0
anl-tp06-pie-132-03+01	1	396	ain	120.0	28.0
anl-tp06-pie-132-03+01	1	115	ain	150.0	16.0
anl-tp06-pie-132-03+01	1	309	ain	150.0	12.0
anl-tp06-pie-132-03+01	1	4	afix	180.0	4.0
anl-tp06-pie-132-03+01	1	448	afix	180.0	22.0
anl-tp06-pie-132-03+01	1	480	afix	180.0	6.0
anl-tp06-pie-132-03+01	1	121	afix	210.0	2.0
anl-tp06-pie-132-03+01	1	435	afix	210.0	28.0
anl-tp06-pie-132-03+01	1	300	afix	240.0	16.0
anl-tp06-pie-132-03+01	1	458	afix	240.0	10.0
anl-tp06-pie-132-03+01	1	497	afix	240.0	12.0
anl-tp06-pie-132-03+01	1	2	afix	270.0	10.0
anl-tp06-pie-132-03+01	1	431	afix	270.0	10.0
anl-tp06-pie-132-03+01	1	502	afix	270.0	4.0
anl-tp06-pie-132-03+01	1	298	afix	300.0	2.0
anl-tp06-pie-132-03+01	1	440	afix	300.0	0.0
anl-tp06-pie-132-03+01	1	166	afix	330.0	2.0
anl-tp06-pie-132-03+01	1	438	afix	330.0	4.0
anl-tp06-pie-132-03+01	1	74	afix	0.0	4.0
anl-tp06-pie-132-03+01	1	460	afix	0.0	10.0
anl-tp06-pie-132-03+01	1	7	afix	30.0	0.0
anl-tp06-pie-132-03+01	1	443	afix	30.0	6.0
anl-tp06-pie-132-03+01	1	339	afix	60.0	10.0
anl-tp06-pie-132-03+01	1	454	afix	60.0	10.0
anl-tp06-pie-132-03+01	1	457	afix	90.0	0.0
anl-tp06-pie-132-03+01	1	493	afix	90.0	10.0
anl-tp06-pie-132-03+01	1	144	afix	120.0	4.0
anl-tp06-pie-132-03+01	1	441	afix	120.0	10.0
anl-tp06-pie-132-03+01	1	501	afix	120.0	8.0
anl-tp06-pie-132-03+01	1	350	afix	150.0	8.0
anl-tp06-pie-132-03+01	1	439	afix	150.0	0.0
anl-tp06-pie-132-03+01	1	3	uni2	180.0	11.11111111111111
anl-tp06-pie-132-03+01	1	203	uni2	180.0	2.2222222222222223
anl-tp06-pie-132-03+01	1	306	uni2	180.0	2.2222222222222223
anl-tp06-pie-132-03+01	1	386	uni2	180.0	0.0
anl-tp06-pie-132-03+01	1	420	uni2	180.0	0.0
anl-tp06-pie-132-03+01	1	11	uni2	210.0	15.555555555555555
anl-tp06-pie-132-03+01	1	12	uni2	210.0	13.333333333333334
anl-tp06-pie-132-03+01	1	153	uni2	210.0	0.0
anl-tp06-pie-132-03+01	1	189	uni2	210.0	2.2222222222222223
anl-tp06-pie-132-03+01	1	61	uni2	240.0	26.666666666666668
anl-tp06-pie-132-03+01	1	120	uni2	240.0	6.666666666666667
anl-tp06-pie-132-03+01	1	128	uni2	240.0	11.11111111111111
anl-tp06-pie-132-03+01	1	365	uni2	240.0	6.666666666666667
anl-tp06-pie-132-03+01	1	68	uni2	270.0	0.0
anl-tp06-pie-132-03+01	1	132	uni2	270.0	0.0
anl-tp06-pie-132-03+01	1	187	uni2	270.0	2.2222222222222223
anl-tp06-pie-132-03+01	1	340	uni2	270.0	2.2222222222222223
anl-tp06-pie-132-03+01	1	23	uni2	300.0	4.444444444444445
anl-tp06-pie-132-03+01	1	178	uni2	300.0	4.444444444444445
anl-tp06-pie-132-03+01	1	181	uni2	300.0	0.0
anl-tp06-pie-132-03+01	1	329	uni2	300.0	0.0
anl-tp06-pie-132-03+01	1	28	uni2	330.0	0.0
anl-tp06-pie-132-03+01	1	44	uni2	330.0	0.0
anl-tp06-pie-132-03+01	1	83	uni2	330.0	2.2222222222222223
anl-tp06-pie-132-03+01	1	297	uni2	330.0	2.2222222222222223
anl-tp06-pie-132-03+01	1	415	uni2	330.0	0.0
anl-tp06-pie-132-03+01	1	85	uni2	0.0	20.0
anl-tp06-pie-132-03+01	1	107	uni2	0.0	8.88888888888889
anl-tp06-pie-132-03+01	1	116	uni2	0.0	6.666666666666667
anl-tp06-pie-132-03+01	1	131	uni2	0.0	0.0
anl-tp06-pie-132-03+01	1	138	uni2	0.0	2.2222222222222223
anl-tp06-pie-132-03+01	1	190	uni2	0.0	8.88888888888889
anl-tp06-pie-132-03+01	1	219	uni2	0.0	0.0
anl-tp06-pie-132-03+01	1	267	uni2	0.0	2.2222222222222223
anl-tp06-pie-132-03+01	1	16	uni2	30.0	2.2222222222222223
anl-tp06-pie-132-03+01	1	125	uni2	30.0	4.444444444444445
anl-tp06-pie-132-03+01	1	140	uni2	30.0	2.2222222222222223
anl-tp06-pie-132-03+01	1	236	uni2	30.0	2.2222222222222223
anl-tp06-pie-132-03+01	1	255	uni2	30.0	0.0
anl-tp06-pie-132-03+01	1	299	uni2	30.0	4.444444444444445
anl-tp06-pie-132-03+01	1	327	uni2	30.0	0.0
anl-tp06-pie-132-03+01	1	391	uni2	30.0	17.77777777777778
anl-tp06-pie-132-03+01	1	422	uni2	30.0	13.333333333333334
anl-tp06-pie-132-03+01	1	9	uni2	60.0	2.2222222222222223
anl-tp06-pie-132-03+01	1	49	uni2	60.0	2.2222222222222223
anl-tp06-pie-132-03+01	1	76	uni2	60.0	2.2222222222222223
anl-tp06-pie-132-03+01	1	80	uni2	60.0	4.444444444444445
anl-tp06-pie-132-03+01	1	93	uni2	60.0	4.444444444444445
anl-tp06-pie-132-03+01	1	101	uni2	60.0	6.666666666666667
anl-tp06-pie-132-03+01	1	333	uni2	60.0	6.666666666666667
anl-tp06-pie-132-03+01	1	347	uni2	60.0	11.11111111111111
anl-tp06-pie-132-03+01	1	211	uni2	90.0	0.0
anl-tp06-pie-132-03+01	1	239	uni2	90.0	2.2222222222222223
anl-tp06-pie-132-03+01	1	292	uni2	90.0	4.444444444444445
anl-tp06-pie-132-03+01	1	294	uni2	90.0	2.2222222222222223
anl-tp06-pie-132-03+01	1	63	uni2	120.0	0.0
anl-tp06-pie-132-03+01	1	244	uni2	120.0	0.0
anl-tp06-pie-132-03+01	1	308	uni2	120.0	0.0
anl-tp06-pie-132-03+01	1	396	uni2	120.0	4.444444444444445
anl-tp06-pie-132-03+01	1	115	uni2	150.0	6.666666666666667
anl-tp06-pie-132-03+01	1	142	uni2	150.0	6.666666666666667
anl-tp06-pie-132-03+01	1	309	uni2	150.0	2.2222222222222223
anl-tp06-pie-068-01+01	1	36	ain	210.0	2.0
anl-tp06-pie-068-01+01	1	96	ain	210.0	2.0
anl-tp06-pie-068-01+01	1	463	ain	210.0	2.0
anl-tp06-pie-068-01+01	1	564	ain	210.0	2.0
anl-tp06-pie-068-01+01	1	86	ain	240.0	2.0
anl-tp06-pie-068-01+01	1	92	ain	240.0	0.0
anl-tp06-pie-068-01+01	1	149	ain	240.0	2.0
anl-tp06-pie-068-01+01	1	516	ain	240.0	2.0
anl-tp06-pie-068-01+01	1	592	ain	240.0	2.0
anl-tp06-pie-068-01+01	1	127	ain	270.0	0.0
anl-tp06-pie-068-01+01	1	128	ain	270.0	0.0
anl-tp06-pie-068-01+01	1	155	ain	270.0	4.0
anl-tp06-pie-068-01+01	1	181	ain	270.0	0.0
anl-tp06-pie-068-01+01	1	494	ain	270.0	4.0
anl-tp06-pie-068-01+01	1	520	ain	270.0	8.0
anl-tp06-pie-068-01+01	1	530	ain	270.0	10.0
anl-tp06-pie-068-01+01	1	178	ain	300.0	0.0
anl-tp06-pie-068-01+01	1	195	ain	300.0	2.0
anl-tp06-pie-068-01+01	1	226	ain	300.0	0.0
anl-tp06-pie-068-01+01	1	547	ain	300.0	0.0
anl-tp06-pie-068-01+01	1	578	ain	300.0	4.0
anl-tp06-pie-068-01+01	1	176	ain	330.0	0.0
anl-tp06-pie-068-01+01	1	223	ain	330.0	0.0
anl-tp06-pie-068-01+01	1	240	ain	330.0	0.0
anl-tp06-pie-068-01+01	1	424	ain	330.0	0.0
anl-tp06-pie-068-01+01	1	476	ain	330.0	0.0
anl-tp06-pie-068-01+01	1	174	ain	0.0	0.0
anl-tp06-pie-068-01+01	1	213	ain	0.0	0.0
anl-tp06-pie-068-01+01	1	461	ain	0.0	0.0
anl-tp06-pie-068-01+01	1	465	ain	0.0	0.0
anl-tp06-pie-068-01+01	1	528	ain	0.0	2.0
anl-tp06-pie-068-01+01	1	209	ain	30.0	4.0
anl-tp06-pie-068-01+01	1	225	ain	30.0	0.0
anl-tp06-pie-068-01+01	1	263	ain	30.0	0.0
anl-tp06-pie-068-01+01	1	270	ain	30.0	4.0
anl-tp06-pie-068-01+01	1	289	ain	30.0	0.0
anl-tp06-pie-068-01+01	1	469	ain	30.0	4.0
anl-tp06-pie-068-01+01	1	532	ain	30.0	4.0
anl-tp06-pie-068-01+01	1	587	ain	30.0	0.0
anl-tp06-pie-068-01+01	1	68	ain	60.0	0.0
anl-tp06-pie-068-01+01	1	74	ain	60.0	4.0
anl-tp06-pie-068-01+01	1	112	ain	60.0	0.0
anl-tp06-pie-068-01+01	1	268	ain	60.0	0.0
anl-tp06-pie-068-01+01	1	271	ain	60.0	4.0
anl-tp06-pie-068-01+01	1	534	ain	60.0	2.0
anl-tp06-pie-068-01+01	1	536	ain	60.0	16.0
anl-tp06-pie-068-01+01	1	575	ain	60.0	2.0
anl-tp06-pie-068-01+01	1	70	ain	90.0	0.0
anl-tp06-pie-068-01+01	1	109	ain	90.0	4.0
anl-tp06-pie-068-01+01	1	118	ain	90.0	10.0
anl-tp06-pie-068-01+01	1	249	ain	90.0	2.0
anl-tp06-pie-068-01+01	1	262	ain	90.0	4.0
anl-tp06-pie-068-01+01	1	281	ain	90.0	8.0
anl-tp06-pie-068-01+01	1	497	ain	90.0	12.0
anl-tp06-pie-068-01+01	1	563	ain	90.0	0.0
anl-tp06-pie-068-01+01	1	285	ain	120.0	4.0
anl-tp06-pie-068-01+01	1	355	ain	120.0	0.0
anl-tp06-pie-068-01+01	1	472	ain	120.0	0.0
anl-tp06-pie-068-01+01	1	496	ain	120.0	0.0
anl-tp06-pie-068-01+01	1	359	ain	150.0	0.0
anl-tp06-pie-068-01+01	1	396	ain	150.0	6.0
anl-tp06-pie-068-01+01	1	468	ain	150.0	0.0
anl-tp06-pie-068-01+01	1	473	ain	150.0	2.0
anl-tp06-pie-068-01+01	1	538	ain	150.0	0.0
anl-tp06-pie-068-01+01	1	585	ain	150.0	0.0
anl-tp06-pie-068-01+01	1	133	ain	180.0	4.0
anl-tp06-pie-068-01+01	1	368	ain	180.0	0.0
anl-tp06-pie-068-01+01	1	405	ain	180.0	2.0
anl-tp06-pie-068-01+01	1	583	ain	180.0	2.0
anl-tp06-pie-068-01+01	1	307	afix	210.0	4.0
anl-tp06-pie-068-01+01	1	332	afix	210.0	6.0
anl-tp06-pie-068-01+01	1	675	afix	210.0	4.0
anl-tp06-pie-068-01+01	1	309	afix	240.0	0.0
anl-tp06-pie-068-01+01	1	680	afix	240.0	0.0
anl-tp06-pie-068-01+01	1	301	afix	270.0	8.0
anl-tp06-pie-068-01+01	1	672	afix	270.0	0.0
anl-tp06-pie-068-01+01	1	310	afix	300.0	4.0
anl-tp06-pie-068-01+01	1	333	afix	300.0	0.0
anl-tp06-pie-068-01+01	1	305	afix	330.0	2.0
anl-tp06-pie-068-01+01	1	329	afix	330.0	2.0
anl-tp06-pie-068-01+01	1	645	afix	330.0	2.0
anl-tp06-pie-068-01+01	1	693	afix	330.0	2.0
anl-tp06-pie-068-01+01	1	302	afix	0.0	8.0
anl-tp06-pie-068-01+01	1	318	afix	0.0	0.0
anl-tp06-pie-068-01+01	1	691	afix	0.0	0.0
anl-tp06-pie-068-01+01	1	296	afix	30.0	2.0
anl-tp06-pie-068-01+01	1	312	afix	30.0	0.0
anl-tp06-pie-068-01+01	1	681	afix	30.0	0.0
anl-tp06-pie-068-01+01	1	687	afix	30.0	0.0
anl-tp06-pie-068-01+01	1	300	afix	60.0	0.0
anl-tp06-pie-068-01+01	1	317	afix	60.0	6.0
anl-tp06-pie-068-01+01	1	666	afix	60.0	0.0
anl-tp06-pie-068-01+01	1	303	afix	90.0	0.0
anl-tp06-pie-068-01+01	1	335	afix	90.0	0.0
anl-tp06-pie-068-01+01	1	683	afix	90.0	0.0
anl-tp06-pie-068-01+01	1	689	afix	90.0	2.0
anl-tp06-pie-068-01+01	1	299	afix	120.0	2.0
anl-tp06-pie-068-01+01	1	336	afix	120.0	0.0
anl-tp06-pie-068-01+01	1	643	afix	120.0	0.0
anl-tp06-pie-068-01+01	1	294	afix	150.0	2.0
anl-tp06-pie-068-01+01	1	334	afix	150.0	2.0
anl-tp06-pie-068-01+01	1	648	afix	150.0	2.0
anl-tp06-pie-068-01+01	1	37	afix	180.0	0.0
anl-tp06-pie-068-01+01	1	125	afix	180.0	0.0
anl-tp06-pie-068-01+01	1	667	afix	180.0	0.0
anl-tp06-pie-068-01+01	1	30	uni2	210.0	0.0
anl-tp06-pie-068-01+01	1	36	uni2	210.0	0.0
anl-tp06-pie-068-01+01	1	38	uni2	210.0	2.2222222222222223
anl-tp06-pie-068-01+01	1	60	uni2	210.0	0.0
anl-tp06-pie-068-01+01	1	61	uni2	210.0	6.666666666666667
anl-tp06-pie-068-01+01	1	96	uni2	210.0	2.2222222222222223
anl-tp06-pie-068-01+01	1	463	uni2	210.0	0.0
anl-tp06-pie-068-01+01	1	564	uni2	210.0	6.666666666666667
anl-tp06-pie-068-01+01	1	86	uni2	240.0	0.0
anl-tp06-pie-068-01+01	1	92	uni2	240.0	2.2222222222222223
anl-tp06-pie-068-01+01	1	93	uni2	240.0	0.0
anl-tp06-pie-068-01+01	1	105	uni2	240.0	6.666666666666667
anl-tp06-pie-068-01+01	1	121	uni2	240.0	0.0
anl-tp06-pie-068-01+01	1	149	uni2	240.0	2.2222222222222223
anl-tp06-pie-068-01+01	1	516	uni2	240.0	24.444444444444446
anl-tp06-pie-068-01+01	1	592	uni2	240.0	0.0
anl-tp06-pie-068-01+01	1	127	uni2	270.0	0.0
anl-tp06-pie-068-01+01	1	128	uni2	270.0	0.0
anl-tp06-pie-068-01+01	1	155	uni2	270.0	2.2222222222222223
anl-tp06-pie-068-01+01	1	181	uni2	270.0	0.0
anl-tp06-pie-068-01+01	1	494	uni2	270.0	8.88888888888889
anl-tp06-pie-068-01+01	1	520	uni2	270.0	13.333333333333334
anl-tp06-pie-068-01+01	1	530	uni2	270.0	0.0
anl-tp06-pie-068-01+01	1	556	uni2	270.0	0.0
anl-tp06-pie-068-01+01	1	178	uni2	300.0	2.2222222222222223
anl-tp06-pie-068-01+01	1	195	uni2	300.0	0.0
anl-tp06-pie-068-01+01	1	226	uni2	300.0	0.0
anl-tp06-pie-068-01+01	1	228	uni2	300.0	0.0
anl-tp06-pie-068-01+01	1	547	uni2	300.0	2.2222222222222223
anl-tp06-pie-068-01+01	1	578	uni2	300.0	0.0
anl-tp06-pie-068-01+01	1	586	uni2	300.0	2.2222222222222223
anl-tp06-pie-068-01+01	1	613	uni2	300.0	6.666666666666667
anl-tp06-pie-068-01+01	1	176	uni2	330.0	0.0
anl-tp06-pie-068-01+01	1	219	uni2	330.0	2.2222222222222223
anl-tp06-pie-068-01+01	1	223	uni2	330.0	0.0
anl-tp06-pie-068-01+01	1	240	uni2	330.0	2.2222222222222223
anl-tp06-pie-068-01+01	1	424	uni2	330.0	0.0
anl-tp06-pie-068-01+01	1	446	uni2	330.0	2.2222222222222223
anl-tp06-pie-068-01+01	1	476	uni2	330.0	0.0
anl-tp06-pie-068-01+01	1	488	uni2	330.0	4.444444444444445
anl-tp06-pie-068-01+01	1	174	uni2	0.0	0.0
anl-tp06-pie-068-01+01	1	186	uni2	0.0	0.0
anl-tp06-pie-068-01+01	1	213	uni2	0.0	4.444444444444445
anl-tp06-pie-068-01+01	1	229	uni2	0.0	0.0
anl-tp06-pie-068-01+01	1	430	uni2	0.0	2.2222222222222223
anl-tp06-pie-068-01+01	1	461	uni2	0.0	0.0
anl-tp06-pie-068-01+01	1	465	uni2	0.0	6.666666666666667
anl-tp06-pie-068-01+01	1	528	uni2	0.0	0.0
anl-tp06-pie-068-01+01	1	184	uni2	30.0	0.0
anl-tp06-pie-068-01+01	1	194	uni2	30.0	0.0
anl-tp06-pie-068-01+01	1	209	uni2	30.0	0.0
anl-tp06-pie-068-01+01	1	217	uni2	30.0	0.0
anl-tp06-pie-068-01+01	1	225	uni2	30.0	2.2222222222222223
anl-tp06-pie-068-01+01	1	232	uni2	30.0	0.0
anl-tp06-pie-068-01+01	1	242	uni2	30.0	0.0
anl-tp06-pie-068-01+01	1	263	uni2	30.0	0.0
anl-tp06-pie-068-01+01	1	270	uni2	30.0	0.0
anl-tp06-pie-068-01+01	1	289	uni2	30.0	0.0
anl-tp06-pie-068-01+01	1	434	uni2	30.0	0.0
anl-tp06-pie-068-01+01	1	439	uni2	30.0	0.0
anl-tp06-pie-068-01+01	1	469	uni2	30.0	4.444444444444445
anl-tp06-pie-068-01+01	1	532	uni2	30.0	0.0
anl-tp06-pie-068-01+01	1	551	uni2	30.0	4.444444444444445
anl-tp06-pie-068-01+01	1	587	uni2	30.0	8.88888888888889
anl-tp06-pie-068-01+01	1	68	uni2	60.0	2.2222222222222223
anl-tp06-pie-068-01+01	1	74	uni2	60.0	0.0
anl-tp06-pie-068-01+01	1	75	uni2	60.0	0.0
anl-tp06-pie-068-01+01	1	82	uni2	60.0	0.0
anl-tp06-pie-068-01+01	1	99	uni2	60.0	0.0
anl-tp06-pie-068-01+01	1	112	uni2	60.0	2.2222222222222223
anl-tp06-pie-068-01+01	1	117	uni2	60.0	0.0
anl-tp06-pie-068-01+01	1	264	uni2	60.0	0.0
anl-tp06-pie-068-01+01	1	265	uni2	60.0	0.0
anl-tp06-pie-068-01+01	1	268	uni2	60.0	0.0
anl-tp06-pie-068-01+01	1	271	uni2	60.0	4.444444444444445
anl-tp06-pie-068-01+01	1	525	uni2	60.0	0.0
anl-tp06-pie-068-01+01	1	534	uni2	60.0	4.444444444444445
anl-tp06-pie-068-01+01	1	536	uni2	60.0	17.77777777777778
anl-tp06-pie-068-01+01	1	575	uni2	60.0	4.444444444444445
anl-tp06-pie-068-01+01	1	591	uni2	60.0	0.0
anl-tp06-pie-068-01+01	1	70	uni2	90.0	0.0
anl-tp06-pie-068-01+01	1	84	uni2	90.0	0.0
anl-tp06-pie-068-01+01	1	85	uni2	90.0	0.0
anl-tp06-pie-068-01+01	1	91	uni2	90.0	0.0
anl-tp06-pie-068-01+01	1	106	uni2	90.0	0.0
anl-tp06-pie-068-01+01	1	109	uni2	90.0	2.2222222222222223
anl-tp06-pie-068-01+01	1	118	uni2	90.0	0.0
anl-tp06-pie-068-01+01	1	123	uni2	90.0	0.0
anl-tp06-pie-068-01+01	1	249	uni2	90.0	0.0
anl-tp06-pie-068-01+01	1	261	uni2	90.0	0.0
anl-tp06-pie-068-01+01	1	262	uni2	90.0	0.0
anl-tp06-pie-068-01+01	1	281	uni2	90.0	0.0
anl-tp06-pie-068-01+01	1	287	uni2	90.0	2.2222222222222223
anl-tp06-pie-068-01+01	1	497	uni2	90.0	2.2222222222222223
anl-tp06-pie-068-01+01	1	501	uni2	90.0	4.444444444444445
anl-tp06-pie-068-01+01	1	563	uni2	90.0	0.0
anl-tp06-pie-068-01+01	1	285	uni2	120.0	0.0
anl-tp06-pie-068-01+01	1	355	uni2	120.0	4.444444444444445
anl-tp06-pie-068-01+01	1	362	uni2	120.0	0.0
anl-tp06-pie-068-01+01	1	374	uni2	120.0	2.2222222222222223
anl-tp06-pie-068-01+01	1	451	uni2	120.0	2.2222222222222223
anl-tp06-pie-068-01+01	1	472	uni2	120.0	0.0
anl-tp06-pie-068-01+01	1	496	uni2	120.0	13.333333333333334
anl-tp06-pie-068-01+01	1	600	uni2	120.0	0.0
anl-tp06-pie-068-01+01	1	359	uni2	150.0	2.2222222222222223
anl-tp06-pie-068-01+01	1	373	uni2	150.0	0.0
anl-tp06-pie-068-01+01	1	396	uni2	150.0	0.0
anl-tp06-pie-068-01+01	1	398	uni2	150.0	2.2222222222222223
anl-tp06-pie-068-01+01	1	468	uni2	150.0	0.0
anl-tp06-pie-068-01+01	1	473	uni2	150.0	2.2222222222222223
anl-tp06-pie-068-01+01	1	538	uni2	150.0	6.666666666666667
anl-tp06-pie-068-01+01	1	585	uni2	150.0	4.444444444444445
anl-tp06-pie-068-01+01	1	133	uni2	180.0	0.0
anl-tp06-pie-068-01+01	1	363	uni2	180.0	2.2222222222222223
anl-tp06-pie-068-01+01	1	368	uni2	180.0	0.0
anl-tp06-pie-068-01+01	1	405	uni2	180.0	0.0
anl-tp06-pie-068-01+01	1	445	uni2	180.0	0.0
anl-tp06-pie-068-01+01	1	487	uni2	180.0	0.0
anl-tp06-pie-068-01+01	1	492	uni2	180.0	2.2222222222222223
anl-tp06-pie-068-01+01	1	583	uni2	180.0	0.0
anl-tp06-pie-068-01+01	2	36	ain	240.0	6.0
anl-tp06-pie-068-01+01	2	96	ain	240.0	10.0
anl-tp06-pie-068-01+01	2	463	ain	240.0	4.0
anl-tp06-pie-068-01+01	2	564	ain	240.0	2.0
anl-tp06-pie-068-01+01	2	86	ain	270.0	8.0
anl-tp06-pie-068-01+01	2	92	ain	270.0	6.0
anl-tp06-pie-068-01+01	2	149	ain	270.0	6.0
anl-tp06-pie-068-01+01	2	516	ain	270.0	4.0
anl-tp06-pie-068-01+01	2	592	ain	270.0	2.0
anl-tp06-pie-068-01+01	2	127	ain	300.0	6.0
anl-tp06-pie-068-01+01	2	128	ain	300.0	14.0
anl-tp06-pie-068-01+01	2	155	ain	300.0	6.0
anl-tp06-pie-068-01+01	2	181	ain	300.0	2.0
anl-tp06-pie-068-01+01	2	494	ain	300.0	2.0
anl-tp06-pie-068-01+01	2	520	ain	300.0	2.0
anl-tp06-pie-068-01+01	2	530	ain	300.0	8.0
anl-tp06-pie-068-01+01	2	178	ain	330.0	8.0
anl-tp06-pie-068-01+01	2	195	ain	330.0	10.0
anl-tp06-pie-068-01+01	2	226	ain	330.0	2.0
anl-tp06-pie-068-01+01	2	547	ain	330.0	4.0
anl-tp06-pie-068-01+01	2	578	ain	330.0	4.0
anl-tp06-pie-068-01+01	2	176	ain	0.0	8.0
anl-tp06-pie-068-01+01	2	223	ain	0.0	4.0
anl-tp06-pie-068-01+01	2	240	ain	0.0	6.0
anl-tp06-pie-068-01+01	2	424	ain	0.0	4.0
anl-tp06-pie-068-01+01	2	476	ain	0.0	0.0
anl-tp06-pie-068-01+01	2	174	ain	30.0	6.0
anl-tp06-pie-068-01+01	2	213	ain	30.0	6.0
anl-tp06-pie-068-01+01	2	461	ain	30.0	2.0
anl-tp06-pie-068-01+01	2	465	ain	30.0	2.0
anl-tp06-pie-068-01+01	2	528	ain	30.0	2.0
anl-tp06-pie-068-01+01	2	209	ain	60.0	6.0
anl-tp06-pie-068-01+01	2	225	ain	60.0	0.0
anl-tp06-pie-068-01+01	2	263	ain	60.0	4.0
anl-tp06-pie-068-01+01	2	270	ain	60.0	8.0
anl-tp06-pie-068-01+01	2	289	ain	60.0	8.0
anl-tp06-pie-068-01+01	2	469	ain	60.0	4.0
anl-tp06-pie-068-01+01	2	532	ain	60.0	10.0
anl-tp06-pie-068-01+01	2	587	ain	60.0	0.0
anl-tp06-pie-068-01+01	2	68	ain	90.0	20.0
anl-tp06-pie-068-01+01	2	74	ain	90.0	6.0
anl-tp06-pie-068-01+01	2	112	ain	90.0	10.0
anl-tp06-pie-068-01+01	2	268	ain	90.0	4.0
anl-tp06-pie-068-01+01	2	271	ain	90.0	6.0
anl-tp06-pie-068-01+01	2	534	ain	90.0	4.0
anl-tp06-pie-068-01+01	2	536	ain	90.0	8.0
anl-tp06-pie-068-01+01	2	575	ain	90.0	14.0
anl-tp06-pie-068-01+01	2	70	ain	120.0	16.0
anl-tp06-pie-068-01+01	2	109	ain	120.0	2.0
anl-tp06-pie-068-01+01	2	118	ain	120.0	4.0
anl-tp06-pie-068-01+01	2	249	ain	120.0	8.0
anl-tp06-pie-068-01+01	2	262	ain	120.0	12.0
anl-tp06-pie-068-01+01	2	281	ain	120.0	14.0
anl-tp06-pie-068-01+01	2	497	ain	120.0	18.0
anl-tp06-pie-068-01+01	2	563	ain	120.0	2.0
anl-tp06-pie-068-01+01	2	285	ain	150.0	8.0
anl-tp06-pie-068-01+01	2	355	ain	150.0	6.0
anl-tp06-pie-068-01+01	2	472	ain	150.0	2.0
anl-tp06-pie-068-01+01	2	496	ain	150.0	4.0
anl-tp06-pie-068-01+01	2	359	ain	180.0	12.0
anl-tp06-pie-068-01+01	2	396	ain	180.0	14.0
anl-tp06-pie-068-01+01	2	468	ain	180.0	2.0
anl-tp06-pie-068-01+01	2	473	ain	180.0	4.0
anl-tp06-pie-068-01+01	2	538	ain	180.0	2.0
anl-tp06-pie-068-01+01	2	585	ain	180.0	10.0
anl-tp06-pie-068-01+01	2	133	ain	210.0	18.0
anl-tp06-pie-068-01+01	2	368	ain	210.0	0.0
anl-tp06-pie-068-01+01	2	405	ain	210.0	16.0
anl-tp06-pie-068-01+01	2	583	ain	210.0	6.0
anl-tp06-pie-068-01+01	2	307	afix	240.0	10.0
anl-tp06-pie-068-01+01	2	332	afix	240.0	8.0
anl-tp06-pie-068-01+01	2	675	afix	240.0	2.0
anl-tp06-pie-068-01+01	2	309	afix	270.0	6.0
anl-tp06-pie-068-01+01	2	680	afix	270.0	0.0
anl-tp06-pie-068-01+01	2	301	afix	300.0	12.0
anl-tp06-pie-068-01+01	2	672	afix	300.0	4.0
anl-tp06-pie-068-01+01	2	310	afix	330.0	4.0
anl-tp06-pie-068-01+01	2	333	afix	330.0	10.0
anl-tp06-pie-068-01+01	2	305	afix	0.0	6.0
anl-tp06-pie-068-01+01	2	329	afix	0.0	2.0
anl-tp06-pie-068-01+01	2	645	afix	0.0	2.0
anl-tp06-pie-068-01+01	2	693	afix	0.0	6.0
anl-tp06-pie-068-01+01	2	302	afix	30.0	16.0
anl-tp06-pie-068-01+01	2	318	afix	30.0	4.0
anl-tp06-pie-068-01+01	2	691	afix	30.0	2.0
anl-tp06-pie-068-01+01	2	296	afix	60.0	8.0
anl-tp06-pie-068-01+01	2	312	afix	60.0	2.0
anl-tp06-pie-068-01+01	2	681	afix	60.0	4.0
anl-tp06-pie-068-01+01	2	687	afix	60.0	10.0
anl-tp06-pie-068-01+01	2	300	afix	90.0	2.0
anl-tp06-pie-068-01+01	2	317	afix	90.0	16.0
anl-tp06-pie-068-01+01	2	666	afix	90.0	2.0
anl-tp06-pie-068-01+01	2	303	afix	120.0	2.0
anl-tp06-pie-068-01+01	2	335	afix	120.0	2.0
anl-tp06-pie-068-01+01	2	683	afix	120.0	10.0
anl-tp06-pie-068-01+01	2	689	afix	120.0	8.0
anl-tp06-pie-068-01+01	2	299	afix	150.0	6.0
anl-tp06-pie-068-01+01	2	336	afix	150.0	10.0
anl-tp06-pie-068-01+01	2	643	afix	150.0	2.0
anl-tp06-pie-068-01+01	2	294	afix	180.0	2.0
anl-tp06-pie-068-01+01	2	334	afix	180.0	2.0
anl-tp06-pie-068-01+01	2	648	afix	180.0	4.0
anl-tp06-pie-068-01+01	2	37	afix	210.0	6.0
anl-tp06-pie-068-01+01	2	125	afix	210.0	4.0
anl-tp06-pie-068-01+01	2	667	afix	210.0	10.0
anl-tp06-pie-068-01+01	2	30	uni2	240.0	17.77777777777778
anl-tp06-pie-068-01+01	2	36	uni2	240.0	20.0
anl-tp06-pie-068-01+01	2	38	uni2	240.0	15.555555555555555
anl-tp06-pie-068-01+01	2	60	uni2	240.0	8.88888888888889
anl-tp06-pie-068-01+01	2	61	uni2	240.0	8.88888888888889
anl-tp06-pie-068-01+01	2	96	uni2	240.0	6.666666666666667
anl-tp06-pie-068-01+01	2	463	uni2	240.0	11.11111111111111
anl-tp06-pie-068-01+01	2	564	uni2	240.0	6.666666666666667
anl-tp06-pie-068-01+01	2	86	uni2	270.0	11.11111111111111
anl-tp06-pie-068-01+01	2	92	uni2	270.0	20.0
anl-tp06-pie-068-01+01	2	93	uni2	270.0	6.666666666666667
anl-tp06-pie-068-01+01	2	105	uni2	270.0	11.11111111111111
anl-tp06-pie-068-01+01	2	121	uni2	270.0	11.11111111111111
anl-tp06-pie-068-01+01	2	149	uni2	270.0	6.666666666666667
anl-tp06-pie-068-01+01	2	516	uni2	270.0	6.666666666666667
anl-tp06-pie-068-01+01	2	592	uni2	270.0	4.444444444444445
anl-tp06-pie-068-01+01	2	127	uni2	300.0	4.444444444444445
anl-tp06-pie-068-01+01	2	128	uni2	300.0	13.333333333333334
anl-tp06-pie-068-01+01	2	155	uni2	300.0	8.88888888888889
anl-tp06-pie-068-01+01	2	181	uni2	300.0	24.444444444444446
anl-tp06-pie-068-01+01	2	494	uni2	300.0	0.0
anl-tp06-pie-068-01+01	2	520	uni2	300.0	15.555555555555555
anl-tp06-pie-068-01+01	2	530	uni2	300.0	11.11111111111111
anl-tp06-pie-068-01+01	2	556	uni2	300.0	8.88888888888889
anl-tp06-pie-068-01+01	2	178	uni2	330.0	2.2222222222222223
anl-tp06-pie-068-01+01	2	195	uni2	330.0	8.88888888888889
anl-tp06-pie-068-01+01	2	226	uni2	330.0	6.666666666666667
anl-tp06-pie-068-01+01	2	228	uni2	330.0	4.444444444444445
anl-tp06-pie-068-01+01	2	547	uni2	330.0	15.555555555555555
anl-tp06-pie-068-01+01	2	578	uni2	330.0	4.444444444444445
anl-tp06-pie-068-01+01	2	586	uni2	330.0	4.444444444444445
anl-tp06-pie-068-01+01	2	613	uni2	330.0	17.77777777777778
anl-tp06-pie-068-01+01	2	176	uni2	0.0	8.88888888888889
anl-tp06-pie-068-01+01	2	219	uni2	0.0	17.77777777777778
anl-tp06-pie-068-01+01	2	223	uni2	0.0	0.0
anl-tp06-pie-068-01+01	2	240	uni2	0.0	11.11111111111111
anl-tp06-pie-068-01+01	2	424	uni2	0.0	6.666666666666667
anl-tp06-pie-068-01+01	2	446	uni2	0.0	2.2222222222222223
anl-tp06-pie-068-01+01	2	476	uni2	0.0	2.2222222222222223
anl-tp06-pie-068-01+01	2	488	uni2	0.0	15.555555555555555
anl-tp06-pie-068-01+01	2	174	uni2	30.0	15.555555555555555
anl-tp06-pie-068-01+01	2	186	uni2	30.0	4.444444444444445
anl-tp06-pie-068-01+01	2	213	uni2	30.0	13.333333333333334
anl-tp06-pie-068-01+01	2	229	uni2	30.0	4.444444444444445
anl-tp06-pie-068-01+01	2	430	uni2	30.0	15.555555555555555
anl-tp06-pie-068-01+01	2	461	uni2	30.0	6.666666666666667
anl-tp06-pie-068-01+01	2	465	uni2	30.0	20.0
anl-tp06-pie-068-01+01	2	528	uni2	30.0	4.444444444444445
anl-tp06-pie-068-01+01	2	184	uni2	60.0	2.2222222222222223
anl-tp06-pie-068-01+01	2	194	uni2	60.0	8.88888888888889
anl-tp06-pie-068-01+01	2	209	uni2	60.0	4.444444444444445
anl-tp06-pie-068-01+01	2	217	uni2	60.0	8.88888888888889
anl-tp06-pie-068-01+01	2	225	uni2	60.0	2.2222222222222223
anl-tp06-pie-068-01+01	2	232	uni2	60.0	4.444444444444445
anl-tp06-pie-068-01+01	2	242	uni2	60.0	2.2222222222222223
anl-tp06-pie-068-01+01	2	263	uni2	60.0	0.0
anl-tp06-pie-068-01+01	2	270	uni2	60.0	4.444444444444445
anl-tp06-pie-068-01+01	2	289	uni2	60.0	11.11111111111111
anl-tp06-pie-068-01+01	2	434	uni2	60.0	0.0
anl-tp06-pie-068-01+01	2	439	uni2	60.0	11.11111111111111
anl-tp06-pie-068-01+01	2	469	uni2	60.0	0.0
anl-tp06-pie-068-01+01	2	532	uni2	60.0	4.444444444444445
anl-tp06-pie-068-01+01	2	551	uni2	60.0	2.2222222222222223
anl-tp06-pie-068-01+01	2	587	uni2	60.0	8.88888888888889
anl-tp06-pie-068-01+01	2	68	uni2	90.0	8.88888888888889
anl-tp06-pie-068-01+01	2	74	uni2	90.0	17.77777777777778
anl-tp06-pie-068-01+01	2	75	uni2	90.0	11.11111111111111
anl-tp06-pie-068-01+01	2	82	uni2	90.0	13.333333333333334
anl-tp06-pie-068-01+01	2	99	uni2	90.0	4.444444444444445
anl-tp06-pie-068-01+01	2	112	uni2	90.0	11.11111111111111
anl-tp06-pie-068-01+01	2	117	uni2	90.0	15.555555555555555
anl-tp06-pie-068-01+01	2	264	uni2	90.0	13.333333333333334
anl-tp06-pie-068-01+01	2	265	uni2	90.0	13.333333333333334
anl-tp06-pie-068-01+01	2	268	uni2	90.0	20.0
anl-tp06-pie-068-01+01	2	271	uni2	90.0	15.555555555555555
anl-tp06-pie-068-01+01	2	525	uni2	90.0	0.0
anl-tp06-pie-068-01+01	2	534	uni2	90.0	2.2222222222222223
anl-tp06-pie-068-01+01	2	536	uni2	90.0	13.333333333333334
anl-tp06-pie-068-01+01	2	575	uni2	90.0	8.88888888888889
anl-tp06-pie-068-01+01	2	591	uni2	90.0	2.2222222222222223
anl-tp06-pie-068-01+01	2	70	uni2	120.0	11.11111111111111
anl-tp06-pie-068-01+01	2	84	uni2	120.0	4.444444444444445
anl-tp06-pie-068-01+01	2	85	uni2	120.0	22.22222222222222
anl-tp06-pie-068-01+01	2	91	uni2	120.0	4.444444444444445
anl-tp06-pie-068-01+01	2	106	uni2	120.0	11.11111111111111
anl-tp06-pie-068-01+01	2	109	uni2	120.0	4.444444444444445
anl-tp06-pie-068-01+01	2	118	uni2	120.0	11.11111111111111
anl-tp06-pie-068-01+01	2	123	uni2	120.0	6.666666666666667
anl-tp06-pie-068-01+01	2	249	uni2	120.0	6.666666666666667
anl-tp06-pie-068-01+01	2	261	uni2	120.0	4.444444444444445
anl-tp06-pie-068-01+01	2	262	uni2	120.0	8.88888888888889
anl-tp06-pie-068-01+01	2	281	uni2	120.0	4.444444444444445
anl-tp06-pie-068-01+01	2	287	uni2	120.0	11.11111111111111
anl-tp06-pie-068-01+01	2	497	uni2	120.0	11.11111111111111
anl-tp06-pie-068-01+01	2	501	uni2	120.0	13.333333333333334
anl-tp06-pie-068-01+01	2	563	uni2	120.0	6.666666666666667
anl-tp06-pie-068-01+01	2	285	uni2	150.0	4.444444444444445
anl-tp06-pie-068-01+01	2	355	uni2	150.0	11.11111111111111
anl-tp06-pie-068-01+01	2	362	uni2	150.0	17.77777777777778
anl-tp06-pie-068-01+01	2	374	uni2	150.0	4.444444444444445
anl-tp06-pie-068-01+01	2	451	uni2	150.0	8.88888888888889
anl-tp06-pie-068-01+01	2	472	uni2	150.0	2.2222222222222223
anl-tp06-pie-068-01+01	2	496	uni2	150.0	20.0
anl-tp06-pie-068-01+01	2	600	uni2	150.0	6.666666666666667
anl-tp06-pie-068-01+01	2	359	uni2	180.0	6.666666666666667
anl-tp06-pie-068-01+01	2	373	uni2	180.0	6.666666666666667
anl-tp06-pie-068-01+01	2	396	uni2	180.0	6.666666666666667
anl-tp06-pie-068-01+01	2	398	uni2	180.0	13.333333333333334
anl-tp06-pie-068-01+01	2	468	uni2	180.0	8.88888888888889
anl-tp06-pie-068-01+01	2	473	uni2	180.0	11.11111111111111
anl-tp06-pie-068-01+01	2	538	uni2	180.0	6.666666666666667
anl-tp06-pie-068-01+01	2	585	uni2	180.0	17.77777777777778
anl-tp06-pie-068-01+01	2	133	uni2	210.0	0.0
anl-tp06-pie-068-01+01	2	363	uni2	210.0	8.88888888888889
anl-tp06-pie-068-01+01	2	368	uni2	210.0	2.2222222222222223
anl-tp06-pie-068-01+01	2	405	uni2	210.0	4.444444444444445
anl-tp06-pie-068-01+01	2	445	uni2	210.0	11.11111111111111
anl-tp06-pie-068-01+01	2	487	uni2	210.0	6.666666666666667
anl-tp06-pie-068-01+01	2	492	uni2	210.0	2.2222222222222223
anl-tp06-pie-068-01+01	2	583	uni2	210.0	4.444444444444445
anl-tp06-pie-068-01+01	3	36	ain	60.0	8.0
anl-tp06-pie-068-01+01	3	96	ain	60.0	8.0
anl-tp06-pie-068-01+01	3	463	ain	60.0	14.0
anl-tp06-pie-068-01+01	3	564	ain	60.0	12.0
anl-tp06-pie-068-01+01	3	86	ain	90.0	16.0
anl-tp06-pie-068-01+01	3	92	ain	90.0	20.0
anl-tp06-pie-068-01+01	3	149	ain	90.0	40.0
anl-tp06-pie-068-01+01	3	516	ain	90.0	18.0
anl-tp06-pie-068-01+01	3	592	ain	90.0	4.0
anl-tp06-pie-068-01+01	3	127	ain	120.0	30.0
anl-tp06-pie-068-01+01	3	128	ain	120.0	8.0
anl-tp06-pie-068-01+01	3	155	ain	120.0	20.0
anl-tp06-pie-068-01+01	3	181	ain	120.0	32.0
anl-tp06-pie-068-01+01	3	494	ain	120.0	2.0
anl-tp06-pie-068-01+01	3	520	ain	120.0	2.0
anl-tp06-pie-068-01+01	3	530	ain	120.0	2.0
anl-tp06-pie-068-01+01	3	178	ain	150.0	14.0
anl-tp06-pie-068-01+01	3	195	ain	150.0	2.0
anl-tp06-pie-068-01+01	3	226	ain	150.0	14.0
anl-tp06-pie-068-01+01	3	547	ain	150.0	12.0
anl-tp06-pie-068-01+01	3	578	ain	150.0	4.0
anl-tp06-pie-068-01+01	3	176	ain	180.0	12.0
anl-tp06-pie-068-01+01	3	223	ain	180.0	26.0
anl-tp06-pie-068-01+01	3	240	ain	180.0	2.0
anl-tp06-pie-068-01+01	3	424	ain	180.0	10.0
anl-tp06-pie-068-01+01	3	476	ain	180.0	8.0
anl-tp06-pie-068-01+01	3	174	ain	210.0	24.0
anl-tp06-pie-068-01+01	3	213	ain	210.0	14.0
anl-tp06-pie-068-01+01	3	461	ain	210.0	8.0
anl-tp06-pie-068-01+01	3	465	ain	210.0	6.0
anl-tp06-pie-068-01+01	3	528	ain	210.0	2.0
anl-tp06-pie-068-01+01	3	209	ain	240.0	18.0
anl-tp06-pie-068-01+01	3	225	ain	240.0	46.0
anl-tp06-pie-068-01+01	3	263	ain	240.0	14.0
anl-tp06-pie-068-01+01	3	270	ain	240.0	8.0
anl-tp06-pie-068-01+01	3	289	ain	240.0	10.0
anl-tp06-pie-068-01+01	3	469	ain	240.0	2.0
anl-tp06-pie-068-01+01	3	532	ain	240.0	2.0
anl-tp06-pie-068-01+01	3	587	ain	240.0	0.0
anl-tp06-pie-068-01+01	3	68	ain	270.0	24.0
anl-tp06-pie-068-01+01	3	74	ain	270.0	6.0
anl-tp06-pie-068-01+01	3	112	ain	270.0	20.0
anl-tp06-pie-068-01+01	3	268	ain	270.0	38.0
anl-tp06-pie-068-01+01	3	271	ain	270.0	38.0
anl-tp06-pie-068-01+01	3	534	ain	270.0	4.0
anl-tp06-pie-068-01+01	3	536	ain	270.0	18.0
anl-tp06-pie-068-01+01	3	575	ain	270.0	6.0
anl-tp06-pie-068-01+01	3	70	ain	300.0	0.0
anl-tp06-pie-068-01+01	3	109	ain	300.0	14.0
anl-tp06-pie-068-01+01	3	118	ain	300.0	10.0
anl-tp06-pie-068-01+01	3	249	ain	300.0	12.0
anl-tp06-pie-068-01+01	3	262	ain	300.0	20.0
anl-tp06-pie-068-01+01	3	281	ain	300.0	4.0
anl-tp06-pie-068-01+01	3	497	ain	300.0	6.0
anl-tp06-pie-068-01+01	3	563	ain	300.0	2.0
anl-tp06-pie-068-01+01	3	285	ain	330.0	16.0
anl-tp06-pie-068-01+01	3	355	ain	330.0	4.0
anl-tp06-pie-068-01+01	3	472	ain	330.0	0.0
anl-tp06-pie-068-01+01	3	496	ain	330.0	10.0
anl-tp06-pie-068-01+01	3	359	ain	0.0	38.0
anl-tp06-pie-068-01+01	3	396	ain	0.0	10.0
anl-tp06-pie-068-01+01	3	468	ain	0.0	20.0
anl-tp06-pie-068-01+01	3	473	ain	0.0	2.0
anl-tp06-pie-068-01+01	3	538	ain	0.0	10.0
anl-tp06-pie-068-01+01	3	585	ain	0.0	14.0
anl-tp06-pie-068-01+01	3	133	ain	30.0	10.0
anl-tp06-pie-068-01+01	3	368	ain	30.0	12.0
anl-tp06-pie-068-01+01	3	405	ain	30.0	10.0
anl-tp06-pie-068-01+01	3	583	ain	30.0	2.0
anl-tp06-pie-068-01+01	3	307	afix	60.0	68.0
anl-tp06-pie-068-01+01	3	332	afix	60.0	10.0
anl-tp06-pie-068-01+01	3	675	afix	60.0	0.0
anl-tp06-pie-068-01+01	3	309	afix	90.0	16.0
anl-tp06-pie-068-01+01	3	680	afix	90.0	6.0
anl-tp06-pie-068-01+01	3	301	afix	120.0	2.0
anl-tp06-pie-068-01+01	3	672	afix	120.0	4.0
anl-tp06-pie-068-01+01	3	310	afix	150.0	4.0
anl-tp06-pie-068-01+01	3	333	afix	150.0	4.0
anl-tp06-pie-068-01+01	3	305	afix	180.0	8.0
anl-tp06-pie-068-01+01	3	329	afix	180.0	18.0
anl-tp06-pie-068-01+01	3	645	afix	180.0	2.0
anl-tp06-pie-068-01+01	3	693	afix	180.0	8.0
anl-tp06-pie-068-01+01	3	302	afix	210.0	4.0
anl-tp06-pie-068-01+01	3	318	afix	210.0	0.0
anl-tp06-pie-068-01+01	3	691	afix	210.0	0.0
anl-tp06-pie-068-01+01	3	296	afix	240.0	14.0
anl-tp06-pie-068-01+01	3	312	afix	240.0	6.0
anl-tp06-pie-068-01+01	3	681	afix	240.0	0.0
anl-tp06-pie-068-01+01	3	687	afix	240.0	8.0
anl-tp06-pie-068-01+01	3	300	afix	270.0	4.0
anl-tp06-pie-068-01+01	3	317	afix	270.0	30.0
anl-tp06-pie-068-01+01	3	666	afix	270.0	6.0
anl-tp06-pie-068-01+01	3	303	afix	300.0	4.0
anl-tp06-pie-068-01+01	3	335	afix	300.0	8.0
anl-tp06-pie-068-01+01	3	683	afix	300.0	4.0
anl-tp06-pie-068-01+01	3	689	afix	300.0	10.0
anl-tp06-pie-068-01+01	3	299	afix	330.0	8.0
anl-tp06-pie-068-01+01	3	336	afix	330.0	2.0
anl-tp06-pie-068-01+01	3	643	afix	330.0	6.0
anl-tp06-pie-068-01+01	3	294	afix	0.0	22.0
anl-tp06-pie-068-01+01	3	334	afix	0.0	8.0
anl-tp06-pie-068-01+01	3	648	afix	0.0	10.0
anl-tp06-pie-068-01+01	3	37	afix	30.0	2.0
anl-tp06-pie-068-01+01	3	125	afix	30.0	4.0
anl-tp06-pie-068-01+01	3	667	afix	30.0	2.0
anl-tp06-pie-068-01+01	3	30	uni2	60.0	0.0
anl-tp06-pie-068-01+01	3	36	uni2	60.0	4.444444444444445
anl-tp06-pie-068-01+01	3	38	uni2	60.0	4.444444444444445
anl-tp06-pie-068-01+01	3	60	uni2	60.0	13.333333333333334
anl-tp06-pie-068-01+01	3	61	uni2	60.0	15.555555555555555
anl-tp06-pie-068-01+01	3	96	uni2	60.0	15.555555555555555
anl-tp06-pie-068-01+01	3	463	uni2	60.0	4.444444444444445
anl-tp06-pie-068-01+01	3	564	uni2	60.0	11.11111111111111
anl-tp06-pie-068-01+01	3	86	uni2	90.0	6.666666666666667
anl-tp06-pie-068-01+01	3	92	uni2	90.0	15.555555555555555
anl-tp06-pie-068-01+01	3	93	uni2	90.0	6.666666666666667
anl-tp06-pie-068-01+01	3	105	uni2	90.0	13.333333333333334
anl-tp06-pie-068-01+01	3	121	uni2	90.0	11.11111111111111
anl-tp06-pie-068-01+01	3	149	uni2	90.0	33.333333333333336
anl-tp06-pie-068-01+01	3	516	uni2	90.0	0.0
anl-tp06-pie-068-01+01	3	592	uni2	90.0	2.2222222222222223
anl-tp06-pie-068-01+01	3	127	uni2	120.0	15.555555555555555
anl-tp06-pie-068-01+01	3	128	uni2	120.0	4.444444444444445
anl-tp06-pie-068-01+01	3	155	uni2	120.0	8.88888888888889
anl-tp06-pie-068-01+01	3	181	uni2	120.0	26.666666666666668
anl-tp06-pie-068-01+01	3	494	uni2	120.0	2.2222222222222223
anl-tp06-pie-068-01+01	3	520	uni2	120.0	0.0
anl-tp06-pie-068-01+01	3	530	uni2	120.0	15.555555555555555
anl-tp06-pie-068-01+01	3	556	uni2	120.0	2.2222222222222223
anl-tp06-pie-068-01+01	3	178	uni2	150.0	13.333333333333334
anl-tp06-pie-068-01+01	3	195	uni2	150.0	0.0
anl-tp06-pie-068-01+01	3	226	uni2	150.0	15.555555555555555
anl-tp06-pie-068-01+01	3	228	uni2	150.0	22.22222222222222
anl-tp06-pie-068-01+01	3	547	uni2	150.0	4.444444444444445
anl-tp06-pie-068-01+01	3	578	uni2	150.0	6.666666666666667
anl-tp06-pie-068-01+01	3	586	uni2	150.0	2.2222222222222223
anl-tp06-pie-068-01+01	3	613	uni2	150.0	4.444444444444445
anl-tp06-pie-068-01+01	3	176	uni2	180.0	20.0
anl-tp06-pie-068-01+01	3	219	uni2	180.0	4.444444444444445
anl-tp06-pie-068-01+01	3	223	uni2	180.0	20.0
anl-tp06-pie-068-01+01	3	240	uni2	180.0	8.88888888888889
anl-tp06-pie-068-01+01	3	424	uni2	180.0	2.2222222222222223
anl-tp06-pie-068-01+01	3	446	uni2	180.0	0.0
anl-tp06-pie-068-01+01	3	476	uni2	180.0	0.0
anl-tp06-pie-068-01+01	3	488	uni2	180.0	4.444444444444445
anl-tp06-pie-068-01+01	3	174	uni2	210.0	17.77777777777778
anl-tp06-pie-068-01+01	3	186	uni2	210.0	28.88888888888889
anl-tp06-pie-068-01+01	3	213	uni2	210.0	15.555555555555555
anl-tp06-pie-068-01+01	3	229	uni2	210.0	2.2222222222222223
anl-tp06-pie-068-01+01	3	430	uni2	210.0	8.88888888888889
anl-tp06-pie-068-01+01	3	461	uni2	210.0	0.0
anl-tp06-pie-068-01+01	3	465	uni2	210.0	8.88888888888889
anl-tp06-pie-068-01+01	3	528	uni2	210.0	0.0
anl-tp06-pie-068-01+01	3	184	uni2	240.0	15.555555555555555
anl-tp06-pie-068-01+01	3	194	uni2	240.0	6.666666666666667
anl-tp06-pie-068-01+01	3	209	uni2	240.0	22.22222222222222
anl-tp06-pie-068-01+01	3	217	uni2	240.0	13.333333333333334
anl-tp06-pie-068-01+01	3	225	uni2	240.0	20.0
anl-tp06-pie-068-01+01	3	232	uni2	240.0	24.444444444444446
anl-tp06-pie-068-01+01	3	242	uni2	240.0	46.66666666666667
anl-tp06-pie-068-01+01	3	263	uni2	240.0	17.77777777777778
anl-tp06-pie-068-01+01	3	270	uni2	240.0	15.555555555555555
anl-tp06-pie-068-01+01	3	289	uni2	240.0	13.333333333333334
anl-tp06-pie-068-01+01	3	434	uni2	240.0	15.555555555555555
anl-tp06-pie-068-01+01	3	439	uni2	240.0	6.666666666666667
anl-tp06-pie-068-01+01	3	469	uni2	240.0	2.2222222222222223
anl-tp06-pie-068-01+01	3	532	uni2	240.0	4.444444444444445
anl-tp06-pie-068-01+01	3	551	uni2	240.0	13.333333333333334
anl-tp06-pie-068-01+01	3	587	uni2	240.0	0.0
anl-tp06-pie-068-01+01	3	68	uni2	270.0	8.88888888888889
anl-tp06-pie-068-01+01	3	74	uni2	270.0	4.444444444444445
anl-tp06-pie-068-01+01	3	75	uni2	270.0	8.88888888888889
anl-tp06-pie-068-01+01	3	82	uni2	270.0	2.2222222222222223
anl-tp06-pie-068-01+01	3	99	uni2	270.0	13.333333333333334
anl-tp06-pie-068-01+01	3	112	uni2	270.0	2.2222222222222223
anl-tp06-pie-068-01+01	3	117	uni2	270.0	6.666666666666667
anl-tp06-pie-068-01+01	3	264	uni2	270.0	17.77777777777778
anl-tp06-pie-068-01+01	3	265	uni2	270.0	31.11111111111111
anl-tp06-pie-068-01+01	3	268	uni2	270.0	33.333333333333336
anl-tp06-pie-068-01+01	3	271	uni2	270.0	13.333333333333334
anl-tp06-pie-068-01+01	3	525	uni2	270.0	2.2222222222222223
anl-tp06-pie-068-01+01	3	534	uni2	270.0	6.666666666666667
anl-tp06-pie-068-01+01	3	536	uni2	270.0	2.2222222222222223
anl-tp06-pie-068-01+01	3	575	uni2	270.0	24.444444444444446
anl-tp06-pie-068-01+01	3	591	uni2	270.0	8.88888888888889
anl-tp06-pie-068-01+01	3	70	uni2	300.0	8.88888888888889
anl-tp06-pie-068-01+01	3	84	uni2	300.0	20.0
anl-tp06-pie-068-01+01	3	85	uni2	300.0	4.444444444444445
anl-tp06-pie-068-01+01	3	91	uni2	300.0	0.0
anl-tp06-pie-068-01+01	3	106	uni2	300.0	8.88888888888889
anl-tp06-pie-068-01+01	3	109	uni2	300.0	4.444444444444445
anl-tp06-pie-068-01+01	3	118	uni2	300.0	4.444444444444445
anl-tp06-pie-068-01+01	3	123	uni2	300.0	13.333333333333334
anl-tp06-pie-068-01+01	3	249	uni2	300.0	11.11111111111111
anl-tp06-pie-068-01+01	3	261	uni2	300.0	0.0
anl-tp06-pie-068-01+01	3	262	uni2	300.0	6.666666666666667
anl-tp06-pie-068-01+01	3	281	uni2	300.0	6.666666666666667
anl-tp06-pie-068-01+01	3	287	uni2	300.0	15.555555555555555
anl-tp06-pie-068-01+01	3	497	uni2	300.0	0.0
anl-tp06-pie-068-01+01	3	501	uni2	300.0	22.22222222222222
anl-tp06-pie-068-01+01	3	563	uni2	300.0	2.2222222222222223
anl-tp06-pie-068-01+01	3	285	uni2	330.0	13.333333333333334
anl-tp06-pie-068-01+01	3	355	uni2	330.0	17.77777777777778
anl-tp06-pie-068-01+01	3	362	uni2	330.0	17.77777777777778
anl-tp06-pie-068-01+01	3	374	uni2	330.0	4.444444444444445
anl-tp06-pie-068-01+01	3	451	uni2	330.0	0.0
anl-tp06-pie-068-01+01	3	472	uni2	330.0	4.444444444444445
anl-tp06-pie-068-01+01	3	496	uni2	330.0	8.88888888888889
anl-tp06-pie-068-01+01	3	600	uni2	330.0	8.88888888888889
anl-tp06-pie-068-01+01	3	359	uni2	0.0	17.77777777777778
anl-tp06-pie-068-01+01	3	373	uni2	0.0	15.555555555555555
anl-tp06-pie-068-01+01	3	396	uni2	0.0	4.444444444444445
anl-tp06-pie-068-01+01	3	398	uni2	0.0	15.555555555555555
anl-tp06-pie-068-01+01	3	468	uni2	0.0	4.444444444444445
anl-tp06-pie-068-01+01	3	473	uni2	0.0	0.0
anl-tp06-pie-068-01+01	3	538	uni2	0.0	2.2222222222222223
anl-tp06-pie-068-01+01	3	585	uni2	0.0	11.11111111111111
anl-tp06-pie-068-01+01	3	133	uni2	30.0	11.11111111111111
anl-tp06-pie-068-01+01	3	363	uni2	30.0	8.88888888888889
anl-tp06-pie-068-01+01	3	368	uni2	30.0	8.88888888888889
anl-tp06-pie-068-01+01	3	405	uni2	30.0	26.666666666666668
anl-tp06-pie-068-01+01	3	445	uni2	30.0	24.444444444444446
anl-tp06-pie-068-01+01	3	487	uni2	30.0	6.666666666666667
anl-tp06-pie-068-01+01	3	492	uni2	30.0	4.444444444444445
anl-tp06-pie-068-01+01	3	583	uni2	30.0	11.11111111111111
anl-tp06-pie-068-01+01	4	36	ain	300.0	2.0
anl-tp06-pie-068-01+01	4	96	ain	300.0	0.0
anl-tp06-pie-068-01+01	4	463	ain	300.0	6.0
anl-tp06-pie-068-01+01	4	564	ain	300.0	8.0
anl-tp06-pie-068-01+01	4	86	ain	330.0	4.0
anl-tp06-pie-068-01+01	4	92	ain	330.0	6.0
anl-tp06-pie-068-01+01	4	149	ain	330.0	4.0
anl-tp06-pie-068-01+01	4	516	ain	330.0	2.0
anl-tp06-pie-068-01+01	4	592	ain	330.0	8.0
anl-tp06-pie-068-01+01	4	127	ain	0.0	2.0
anl-tp06-pie-068-01+01	4	128	ain	0.0	0.0
anl-tp06-pie-068-01+01	4	155	ain	0.0	2.0
anl-tp06-pie-068-01+01	4	181	ain	0.0	4.0
anl-tp06-pie-068-01+01	4	494	ain	0.0	0.0
anl-tp06-pie-068-01+01	4	520	ain	0.0	0.0
anl-tp06-pie-068-01+01	4	530	ain	0.0	0.0
anl-tp06-pie-068-01+01	4	178	ain	30.0	6.0
anl-tp06-pie-068-01+01	4	195	ain	30.0	0.0
anl-tp06-pie-068-01+01	4	226	ain	30.0	2.0
anl-tp06-pie-068-01+01	4	547	ain	30.0	0.0
anl-tp06-pie-068-01+01	4	578	ain	30.0	26.0
anl-tp06-pie-068-01+01	4	176	ain	60.0	0.0
anl-tp06-pie-068-01+01	4	223	ain	60.0	0.0
anl-tp06-pie-068-01+01	4	240	ain	60.0	2.0
anl-tp06-pie-068-01+01	4	424	ain	60.0	6.0
anl-tp06-pie-068-01+01	4	476	ain	60.0	4.0
anl-tp06-pie-068-01+01	4	174	ain	90.0	0.0
anl-tp06-pie-068-01+01	4	213	ain	90.0	2.0
anl-tp06-pie-068-01+01	4	461	ain	90.0	4.0
anl-tp06-pie-068-01+01	4	465	ain	90.0	6.0
anl-tp06-pie-068-01+01	4	528	ain	90.0	10.0
anl-tp06-pie-068-01+01	4	209	ain	120.0	6.0
anl-tp06-pie-068-01+01	4	225	ain	120.0	6.0
anl-tp06-pie-068-01+01	4	263	ain	120.0	2.0
anl-tp06-pie-068-01+01	4	270	ain	120.0	6.0
anl-tp06-pie-068-01+01	4	289	ain	120.0	2.0
anl-tp06-pie-068-01+01	4	469	ain	120.0	10.0
anl-tp06-pie-068-01+01	4	532	ain	120.0	10.0
anl-tp06-pie-068-01+01	4	587	ain	120.0	0.0
anl-tp06-pie-068-01+01	4	68	ain	150.0	2.0
anl-tp06-pie-068-01+01	4	74	ain	150.0	0.0
anl-tp06-pie-068-01+01	4	112	ain	150.0	0.0
anl-tp06-pie-068-01+01	4	268	ain	150.0	8.0
anl-tp06-pie-068-01+01	4	271	ain	150.0	12.0
anl-tp06-pie-068-01+01	4	534	ain	150.0	6.0
anl-tp06-pie-068-01+01	4	536	ain	150.0	6.0
anl-tp06-pie-068-01+01	4	575	ain	150.0	26.0
anl-tp06-pie-068-01+01	4	70	ain	180.0	0.0
anl-tp06-pie-068-01+01	4	109	ain	180.0	0.0
anl-tp06-pie-068-01+01	4	118	ain	180.0	0.0
anl-tp06-pie-068-01+01	4	249	ain	180.0	10.0
anl-tp06-pie-068-01+01	4	262	ain	180.0	2.0
anl-tp06-pie-068-01+01	4	281	ain	180.0	12.0
anl-tp06-pie-068-01+01	4	497	ain	180.0	6.0
anl-tp06-pie-068-01+01	4	563	ain	180.0	0.0
anl-tp06-pie-068-01+01	4	285	ain	210.0	16.0
anl-tp06-pie-068-01+01	4	355	ain	210.0	4.0
anl-tp06-pie-068-01+01	4	472	ain	210.0	4.0
anl-tp06-pie-068-01+01	4	496	ain	210.0	0.0
anl-tp06-pie-068-01+01	4	359	ain	240.0	0.0
anl-tp06-pie-068-01+01	4	396	ain	240.0	12.0
anl-tp06-pie-068-01+01	4	468	ain	240.0	2.0
anl-tp06-pie-068-01+01	4	473	ain	240.0	8.0
anl-tp06-pie-068-01+01	4	538	ain	240.0	0.0
anl-tp06-pie-068-01+01	4	585	ain	240.0	10.0
anl-tp06-pie-068-01+01	4	133	ain	270.0	2.0
anl-tp06-pie-068-01+01	4	368	ain	270.0	0.0
anl-tp06-pie-068-01+01	4	405	ain	270.0	14.0
anl-tp06-pie-068-01+01	4	583	ain	270.0	16.0
anl-tp06-pie-068-01+01	4	307	afix	300.0	4.0
anl-tp06-pie-068-01+01	4	332	afix	300.0	16.0
anl-tp06-pie-068-01+01	4	675	afix	300.0	0.0
anl-tp06-pie-068-01+01	4	309	afix	330.0	2.0
anl-tp06-pie-068-01+01	4	680	afix	330.0	0.0
anl-tp06-pie-068-01+01	4	301	afix	0.0	18.0
anl-tp06-pie-068-01+01	4	672	afix	0.0	8.0
anl-tp06-pie-068-01+01	4	310	afix	30.0	2.0
anl-tp06-pie-068-01+01	4	333	afix	30.0	6.0
anl-tp06-pie-068-01+01	4	305	afix	60.0	0.0
anl-tp06-pie-068-01+01	4	329	afix	60.0	16.0
anl-tp06-pie-068-01+01	4	645	afix	60.0	8.0
anl-tp06-pie-068-01+01	4	693	afix	60.0	8.0
anl-tp06-pie-068-01+01	4	302	afix	90.0	8.0
anl-tp06-pie-068-01+01	4	318	afix	90.0	10.0
anl-tp06-pie-068-01+01	4	691	afix	90.0	8.0
anl-tp06-pie-068-01+01	4	296	afix	120.0	6.0
anl-tp06-pie-068-01+01	4	312	afix	120.0	8.0
anl-tp06-pie-068-01+01	4	681	afix	120.0	6.0
anl-tp06-pie-068-01+01	4	687	afix	120.0	14.0
anl-tp06-pie-068-01+01	4	300	afix	150.0	4.0
anl-tp06-pie-068-01+01	4	317	afix	150.0	2.0
anl-tp06-pie-068-01+01	4	666	afix	150.0	6.0
anl-tp06-pie-068-01+01	4	303	afix	180.0	4.0
anl-tp06-pie-068-01+01	4	335	afix	180.0	16.0
anl-tp06-pie-068-01+01	4	683	afix	180.0	4.0
anl-tp06-pie-068-01+01	4	689	afix	180.0	8.0
anl-tp06-pie-068-01+01	4	299	afix	210.0	2.0
anl-tp06-pie-068-01+01	4	336	afix	210.0	0.0
anl-tp06-pie-068-01+01	4	643	afix	210.0	12.0
anl-tp06-pie-068-01+01	4	294	afix	240.0	12.0
anl-tp06-pie-068-01+01	4	334	afix	240.0	4.0
anl-tp06-pie-068-01+01	4	648	afix	240.0	2.0
anl-tp06-pie-068-01+01	4	37	afix	270.0	0.0
anl-tp06-pie-068-01+01	4	125	afix	270.0	0.0
anl-tp06-pie-068-01+01	4	667	afix	270.0	6.0
anl-tp06-pie-068-01+01	4	30	uni2	300.0	0.0
anl-tp06-pie-068-01+01	4	36	uni2	300.0	2.2222222222222223
anl-tp06-pie-068-01+01	4	38	uni2	300.0	0.0
anl-tp06-pie-068-01+01	4	60	uni2	300.0	8.88888888888889
anl-tp06-pie-068-01+01	4	61	uni2	300.0	0.0
anl-tp06-pie-068-01+01	4	96	uni2	300.0	2.2222222222222223
anl-tp06-pie-068-01+01	4	463	uni2	300.0	8.88888888888889
anl-tp06-pie-068-01+01	4	564	uni2	300.0	13.333333333333334
anl-tp06-pie-068-01+01	4	86	uni2	330.0	0.0
anl-tp06-pie-068-01+01	4	92	uni2	330.0	0.0
anl-tp06-pie-068-01+01	4	93	uni2	330.0	0.0
anl-tp06-pie-068-01+01	4	105	uni2	330.0	0.0
anl-tp06-pie-068-01+01	4	121	uni2	330.0	0.0
anl-tp06-pie-068-01+01	4	149	uni2	330.0	4.444444444444445
anl-tp06-pie-068-01+01	4	516	uni2	330.0	4.444444444444445
anl-tp06-pie-068-01+01	4	592	uni2	330.0	20.0
anl-tp06-pie-068-01+01	4	127	uni2	0.0	0.0
anl-tp06-pie-068-01+01	4	128	uni2	0.0	0.0
anl-tp06-pie-068-01+01	4	155	uni2	0.0	0.0
anl-tp06-pie-068-01+01	4	181	uni2	0.0	0.0
anl-tp06-pie-068-01+01	4	494	uni2	0.0	6.666666666666667
anl-tp06-pie-068-01+01	4	520	uni2	0.0	6.666666666666667
anl-tp06-pie-068-01+01	4	530	uni2	0.0	0.0
anl-tp06-pie-068-01+01	4	556	uni2	0.0	4.444444444444445
anl-tp06-pie-068-01+01	4	178	uni2	30.0	2.2222222222222223
anl-tp06-pie-068-01+01	4	195	uni2	30.0	0.0
anl-tp06-pie-068-01+01	4	226	uni2	30.0	4.444444444444445
anl-tp06-pie-068-01+01	4	228	uni2	30.0	0.0
anl-tp06-pie-068-01+01	4	547	uni2	30.0	0.0
anl-tp06-pie-068-01+01	4	578	uni2	30.0	13.333333333333334
anl-tp06-pie-068-01+01	4	586	uni2	30.0	0.0
anl-tp06-pie-068-01+01	4	613	uni2	30.0	20.0
anl-tp06-pie-068-01+01	4	176	uni2	60.0	6.666666666666667
anl-tp06-pie-068-01+01	4	219	uni2	60.0	24.444444444444446
anl-tp06-pie-068-01+01	4	223	uni2	60.0	4.444444444444445
anl-tp06-pie-068-01+01	4	240	uni2	60.0	6.666666666666667
anl-tp06-pie-068-01+01	4	424	uni2	60.0	2.2222222222222223
anl-tp06-pie-068-01+01	4	446	uni2	60.0	2.2222222222222223
anl-tp06-pie-068-01+01	4	476	uni2	60.0	26.666666666666668
anl-tp06-pie-068-01+01	4	488	uni2	60.0	6.666666666666667
anl-tp06-pie-068-01+01	4	174	uni2	90.0	0.0
anl-tp06-pie-068-01+01	4	186	uni2	90.0	2.2222222222222223
anl-tp06-pie-068-01+01	4	213	uni2	90.0	0.0
anl-tp06-pie-068-01+01	4	229	uni2	90.0	4.444444444444445
anl-tp06-pie-068-01+01	4	430	uni2	90.0	6.666666666666667
anl-tp06-pie-068-01+01	4	461	uni2	90.0	6.666666666666667
anl-tp06-pie-068-01+01	4	465	uni2	90.0	8.88888888888889
anl-tp06-pie-068-01+01	4	528	uni2	90.0	4.444444444444445
anl-tp06-pie-068-01+01	4	184	uni2	120.0	0.0
anl-tp06-pie-068-01+01	4	194	uni2	120.0	2.2222222222222223
anl-tp06-pie-068-01+01	4	209	uni2	120.0	0.0
anl-tp06-pie-068-01+01	4	217	uni2	120.0	8.88888888888889
anl-tp06-pie-068-01+01	4	225	uni2	120.0	2.2222222222222223
anl-tp06-pie-068-01+01	4	232	uni2	120.0	2.2222222222222223
anl-tp06-pie-068-01+01	4	242	uni2	120.0	2.2222222222222223
anl-tp06-pie-068-01+01	4	263	uni2	120.0	0.0
anl-tp06-pie-068-01+01	4	270	uni2	120.0	0.0
anl-tp06-pie-068-01+01	4	289	uni2	120.0	6.666666666666667
anl-tp06-pie-068-01+01	4	434	uni2	120.0	17.77777777777778
anl-tp06-pie-068-01+01	4	439	uni2	120.0	2.2222222222222223
anl-tp06-pie-068-01+01	4	469	uni2	120.0	20.0
anl-tp06-pie-068-01+01	4	532	uni2	120.0	8.88888888888889
anl-tp06-pie-068-01+01	4	551	uni2	120.0	8.88888888888889
anl-tp06-pie-068-01+01	4	587	uni2	120.0	11.11111111111111
anl-tp06-pie-068-01+01	4	68	uni2	150.0	0.0
anl-tp06-pie-068-01+01	4	74	uni2	150.0	0.0
anl-tp06-pie-068-01+01	4	75	uni2	150.0	0.0
anl-tp06-pie-068-01+01	4	82	uni2	150.0	2.2222222222222223
anl-tp06-pie-068-01+01	4	99	uni2	150.0	0.0
anl-tp06-pie-068-01+01	4	112	uni2	150.0	2.2222222222222223
anl-tp06-pie-068-01+01	4	117	uni2	150.0	0.0
anl-tp06-pie-068-01+01	4	264	uni2	150.0	11.11111111111111
anl-tp06-pie-068-01+01	4	265	uni2	150.0	2.2222222222222223
anl-tp06-pie-068-01+01	4	268	uni2	150.0	6.666666666666667
anl-tp06-pie-068-01+01	4	271	uni2	150.0	6.666666666666667
anl-tp06-pie-068-01+01	4	525	uni2	150.0	4.444444444444445
anl-tp06-pie-068-01+01	4	534	uni2	150.0	8.88888888888889
anl-tp06-pie-068-01+01	4	536	uni2	150.0	24.444444444444446
anl-tp06-pie-068-01+01	4	575	uni2	150.0	11.11111111111111
anl-tp06-pie-068-01+01	4	591	uni2	150.0	2.2222222222222223
anl-tp06-pie-068-01+01	4	70	uni2	180.0	0.0
anl-tp06-pie-068-01+01	4	84	uni2	180.0	0.0
anl-tp06-pie-068-01+01	4	85	uni2	180.0	0.0
anl-tp06-pie-068-01+01	4	91	uni2	180.0	0.0
anl-tp06-pie-068-01+01	4	106	uni2	180.0	0.0
anl-tp06-pie-068-01+01	4	109	uni2	180.0	2.2222222222222223
anl-tp06-pie-068-01+01	4	118	uni2	180.0	0.0
anl-tp06-pie-068-01+01	4	123	uni2	180.0	0.0
anl-tp06-pie-068-01+01	4	249	uni2	180.0	0.0
anl-tp06-pie-068-01+01	4	261	uni2	180.0	2.2222222222222223
anl-tp06-pie-068-01+01	4	262	uni2	180.0	0.0
anl-tp06-pie-068-01+01	4	281	uni2	180.0	0.0
anl-tp06-pie-068-01+01	4	287	uni2	180.0	2.2222222222222223
anl-tp06-pie-068-01+01	4	497	uni2	180.0	2.2222222222222223
anl-tp06-pie-068-01+01	4	501	uni2	180.0	15.555555555555555
anl-tp06-pie-068-01+01	4	563	uni2	180.0	6.666666666666667
anl-tp06-pie-068-01+01	4	285	uni2	210.0	0.0
anl-tp06-pie-068-01+01	4	355	uni2	210.0	17.77777777777778
anl-tp06-pie-068-01+01	4	362	uni2	210.0	2.2222222222222223
anl-tp06-pie-068-01+01	4	374	uni2	210.0	4.444444444444445
anl-tp06-pie-068-01+01	4	451	uni2	210.0	13.333333333333334
anl-tp06-pie-068-01+01	4	472	uni2	210.0	0.0
anl-tp06-pie-068-01+01	4	496	uni2	210.0	20.0
anl-tp06-pie-068-01+01	4	600	uni2	210.0	15.555555555555555
anl-tp06-pie-068-01+01	4	359	uni2	240.0	11.11111111111111
anl-tp06-pie-068-01+01	4	373	uni2	240.0	4.444444444444445
anl-tp06-pie-068-01+01	4	396	uni2	240.0	6.666666666666667
anl-tp06-pie-068-01+01	4	398	uni2	240.0	13.333333333333334
anl-tp06-pie-068-01+01	4	468	uni2	240.0	4.444444444444445
anl-tp06-pie-068-01+01	4	473	uni2	240.0	20.0
anl-tp06-pie-068-01+01	4	538	uni2	240.0	8.88888888888889
anl-tp06-pie-068-01+01	4	585	uni2	240.0	13.333333333333334
anl-tp06-pie-068-01+01	4	133	uni2	270.0	0.0
anl-tp06-pie-068-01+01	4	363	uni2	270.0	2.2222222222222223
anl-tp06-pie-068-01+01	4	368	uni2	270.0	0.0
anl-tp06-pie-068-01+01	4	405	uni2	270.0	0.0
anl-tp06-pie-068-01+01	4	445	uni2	270.0	2.2222222222222223
anl-tp06-pie-068-01+01	4	487	uni2	270.0	0.0
anl-tp06-pie-068-01+01	4	492	uni2	270.0	11.11111111111111
anl-tp06-pie-068-01+01	4	583	uni2	270.0	0.0
anl-tp06-pie-068-01+01	5	36	ain	180.0	18.0
anl-tp06-pie-068-01+01	5	96	ain	180.0	20.0
anl-tp06-pie-068-01+01	5	463	ain	180.0	6.0
anl-tp06-pie-068-01+01	5	564	ain	180.0	6.0
anl-tp06-pie-068-01+01	5	86	ain	210.0	12.0
anl-tp06-pie-068-01+01	5	92	ain	210.0	10.0
anl-tp06-pie-068-01+01	5	149	ain	210.0	6.0
anl-tp06-pie-068-01+01	5	516	ain	210.0	8.0
anl-tp06-pie-068-01+01	5	592	ain	210.0	6.0
anl-tp06-pie-068-01+01	5	127	ain	240.0	12.0
anl-tp06-pie-068-01+01	5	128	ain	240.0	12.0
anl-tp06-pie-068-01+01	5	155	ain	240.0	6.0
anl-tp06-pie-068-01+01	5	181	ain	240.0	6.0
anl-tp06-pie-068-01+01	5	494	ain	240.0	2.0
anl-tp06-pie-068-01+01	5	520	ain	240.0	2.0
anl-tp06-pie-068-01+01	5	530	ain	240.0	12.0
anl-tp06-pie-068-01+01	5	178	ain	270.0	14.0
anl-tp06-pie-068-01+01	5	195	ain	270.0	8.0
anl-tp06-pie-068-01+01	5	226	ain	270.0	2.0
anl-tp06-pie-068-01+01	5	547	ain	270.0	2.0
anl-tp06-pie-068-01+01	5	578	ain	270.0	8.0
anl-tp06-pie-068-01+01	5	176	ain	300.0	12.0
anl-tp06-pie-068-01+01	5	223	ain	300.0	6.0
anl-tp06-pie-068-01+01	5	240	ain	300.0	14.0
anl-tp06-pie-068-01+01	5	424	ain	300.0	2.0
anl-tp06-pie-068-01+01	5	476	ain	300.0	2.0
anl-tp06-pie-068-01+01	5	174	ain	330.0	4.0
anl-tp06-pie-068-01+01	5	213	ain	330.0	10.0
anl-tp06-pie-068-01+01	5	461	ain	330.0	6.0
anl-tp06-pie-068-01+01	5	465	ain	330.0	6.0
anl-tp06-pie-068-01+01	5	528	ain	330.0	6.0
anl-tp06-pie-068-01+01	5	209	ain	0.0	10.0
anl-tp06-pie-068-01+01	5	225	ain	0.0	12.0
anl-tp06-pie-068-01+01	5	263	ain	0.0	2.0
anl-tp06-pie-068-01+01	5	270	ain	0.0	2.0
anl-tp06-pie-068-01+01	5	289	ain	0.0	8.0
anl-tp06-pie-068-01+01	5	469	ain	0.0	20.0
anl-tp06-pie-068-01+01	5	532	ain	0.0	8.0
anl-tp06-pie-068-01+01	5	587	ain	0.0	2.0
anl-tp06-pie-068-01+01	5	68	ain	30.0	0.0
anl-tp06-pie-068-01+01	5	74	ain	30.0	4.0
anl-tp06-pie-068-01+01	5	112	ain	30.0	2.0
anl-tp06-pie-068-01+01	5	268	ain	30.0	0.0
anl-tp06-pie-068-01+01	5	271	ain	30.0	18.0
anl-tp06-pie-068-01+01	5	534	ain	30.0	2.0
anl-tp06-pie-068-01+01	5	536	ain	30.0	14.0
anl-tp06-pie-068-01+01	5	575	ain	30.0	36.0
anl-tp06-pie-068-01+01	5	70	ain	60.0	0.0
anl-tp06-pie-068-01+01	5	109	ain	60.0	12.0
anl-tp06-pie-068-01+01	5	118	ain	60.0	2.0
anl-tp06-pie-068-01+01	5	249	ain	60.0	6.0
anl-tp06-pie-068-01+01	5	262	ain	60.0	4.0
anl-tp06-pie-068-01+01	5	281	ain	60.0	6.0
anl-tp06-pie-068-01+01	5	497	ain	60.0	10.0
anl-tp06-pie-068-01+01	5	563	ain	60.0	6.0
anl-tp06-pie-068-01+01	5	285	ain	90.0	24.0
anl-tp06-pie-068-01+01	5	355	ain	90.0	22.0
anl-tp06-pie-068-01+01	5	472	ain	90.0	0.0
anl-tp06-pie-068-01+01	5	496	ain	90.0	2.0
anl-tp06-pie-068-01+01	5	359	ain	120.0	6.0
anl-tp06-pie-068-01+01	5	396	ain	120.0	14.0
anl-tp06-pie-068-01+01	5	468	ain	120.0	2.0
anl-tp06-pie-068-01+01	5	473	ain	120.0	10.0
anl-tp06-pie-068-01+01	5	538	ain	120.0	6.0
anl-tp06-pie-068-01+01	5	585	ain	120.0	26.0
anl-tp06-pie-068-01+01	5	133	ain	150.0	10.0
anl-tp06-pie-068-01+01	5	368	ain	150.0	0.0
anl-tp06-pie-068-01+01	5	405	ain	150.0	46.0
anl-tp06-pie-068-01+01	5	583	ain	150.0	40.0
anl-tp06-pie-068-01+01	5	307	afix	180.0	20.0
anl-tp06-pie-068-01+01	5	332	afix	180.0	36.0
anl-tp06-pie-068-01+01	5	675	afix	180.0	8.0
anl-tp06-pie-068-01+01	5	309	afix	210.0	10.0
anl-tp06-pie-068-01+01	5	680	afix	210.0	16.0
anl-tp06-pie-068-01+01	5	301	afix	240.0	20.0
anl-tp06-pie-068-01+01	5	672	afix	240.0	20.0
anl-tp06-pie-068-01+01	5	310	afix	270.0	14.0
anl-tp06-pie-068-01+01	5	333	afix	270.0	38.0
anl-tp06-pie-068-01+01	5	305	afix	300.0	14.0
anl-tp06-pie-068-01+01	5	329	afix	300.0	24.0
anl-tp06-pie-068-01+01	5	645	afix	300.0	14.0
anl-tp06-pie-068-01+01	5	693	afix	300.0	14.0
anl-tp06-pie-068-01+01	5	302	afix	330.0	30.0
anl-tp06-pie-068-01+01	5	318	afix	330.0	12.0
anl-tp06-pie-068-01+01	5	691	afix	330.0	8.0
anl-tp06-pie-068-01+01	5	296	afix	0.0	18.0
anl-tp06-pie-068-01+01	5	312	afix	0.0	2.0
anl-tp06-pie-068-01+01	5	681	afix	0.0	4.0
anl-tp06-pie-068-01+01	5	687	afix	0.0	18.0
anl-tp06-pie-068-01+01	5	300	afix	30.0	14.0
anl-tp06-pie-068-01+01	5	317	afix	30.0	30.0
anl-tp06-pie-068-01+01	5	666	afix	30.0	4.0
anl-tp06-pie-068-01+01	5	303	afix	60.0	10.0
anl-tp06-pie-068-01+01	5	335	afix	60.0	16.0
anl-tp06-pie-068-01+01	5	683	afix	60.0	32.0
anl-tp06-pie-068-01+01	5	689	afix	60.0	8.0
anl-tp06-pie-068-01+01	5	299	afix	90.0	10.0
anl-tp06-pie-068-01+01	5	336	afix	90.0	10.0
anl-tp06-pie-068-01+01	5	643	afix	90.0	6.0
anl-tp06-pie-068-01+01	5	294	afix	120.0	18.0
anl-tp06-pie-068-01+01	5	334	afix	120.0	36.0
anl-tp06-pie-068-01+01	5	648	afix	120.0	12.0
anl-tp06-pie-068-01+01	5	37	afix	150.0	18.0
anl-tp06-pie-068-01+01	5	125	afix	150.0	12.0
anl-tp06-pie-068-01+01	5	667	afix	150.0	16.0
anl-tp06-pie-068-01+01	5	30	uni2	180.0	4.444444444444445
anl-tp06-pie-068-01+01	5	36	uni2	180.0	6.666666666666667
anl-tp06-pie-068-01+01	5	38	uni2	180.0	11.11111111111111
anl-tp06-pie-068-01+01	5	60	uni2	180.0	8.88888888888889
anl-tp06-pie-068-01+01	5	61	uni2	180.0	2.2222222222222223
anl-tp06-pie-068-01+01	5	96	uni2	180.0	2.2222222222222223
anl-tp06-pie-068-01+01	5	463	uni2	180.0	13.333333333333334
anl-tp06-pie-068-01+01	5	564	uni2	180.0	20.0
anl-tp06-pie-068-01+01	5	86	uni2	210.0	11.11111111111111
anl-tp06-pie-068-01+01	5	92	uni2	210.0	6.666666666666667
anl-tp06-pie-068-01+01	5	93	uni2	210.0	4.444444444444445
anl-tp06-pie-068-01+01	5	105	uni2	210.0	2.2222222222222223
anl-tp06-pie-068-01+01	5	121	uni2	210.0	15.555555555555555
anl-tp06-pie-068-01+01	5	149	uni2	210.0	2.2222222222222223
anl-tp06-pie-068-01+01	5	516	uni2	210.0	6.666666666666667
anl-tp06-pie-068-01+01	5	592	uni2	210.0	0.0
anl-tp06-pie-068-01+01	5	127	uni2	240.0	8.88888888888889
anl-tp06-pie-068-01+01	5	128	uni2	240.0	11.11111111111111
anl-tp06-pie-068-01+01	5	155	uni2	240.0	20.0
anl-tp06-pie-068-01+01	5	181	uni2	240.0	17.77777777777778
anl-tp06-pie-068-01+01	5	494	uni2	240.0	33.333333333333336
anl-tp06-pie-068-01+01	5	520	uni2	240.0	22.22222222222222
anl-tp06-pie-068-01+01	5	530	uni2	240.0	42.22222222222222
anl-tp06-pie-068-01+01	5	556	uni2	240.0	22.22222222222222
anl-tp06-pie-068-01+01	5	178	uni2	270.0	4.444444444444445
anl-tp06-pie-068-01+01	5	195	uni2	270.0	15.555555555555555
anl-tp06-pie-068-01+01	5	226	uni2	270.0	17.77777777777778
anl-tp06-pie-068-01+01	5	228	uni2	270.0	15.555555555555555
anl-tp06-pie-068-01+01	5	547	uni2	270.0	42.22222222222222
anl-tp06-pie-068-01+01	5	578	uni2	270.0	37.77777777777778
anl-tp06-pie-068-01+01	5	586	uni2	270.0	2.2222222222222223
anl-tp06-pie-068-01+01	5	613	uni2	270.0	24.444444444444446
anl-tp06-pie-068-01+01	5	176	uni2	300.0	11.11111111111111
anl-tp06-pie-068-01+01	5	219	uni2	300.0	17.77777777777778
anl-tp06-pie-068-01+01	5	223	uni2	300.0	6.666666666666667
anl-tp06-pie-068-01+01	5	240	uni2	300.0	4.444444444444445
anl-tp06-pie-068-01+01	5	424	uni2	300.0	2.2222222222222223
anl-tp06-pie-068-01+01	5	446	uni2	300.0	4.444444444444445
anl-tp06-pie-068-01+01	5	476	uni2	300.0	20.0
anl-tp06-pie-068-01+01	5	488	uni2	300.0	15.555555555555555
anl-tp06-pie-068-01+01	5	174	uni2	330.0	28.88888888888889
anl-tp06-pie-068-01+01	5	186	uni2	330.0	0.0
anl-tp06-pie-068-01+01	5	213	uni2	330.0	26.666666666666668
anl-tp06-pie-068-01+01	5	229	uni2	330.0	2.2222222222222223
anl-tp06-pie-068-01+01	5	430	uni2	330.0	13.333333333333334
anl-tp06-pie-068-01+01	5	461	uni2	330.0	4.444444444444445
anl-tp06-pie-068-01+01	5	465	uni2	330.0	8.88888888888889
anl-tp06-pie-068-01+01	5	528	uni2	330.0	4.444444444444445
anl-tp06-pie-068-01+01	5	184	uni2	0.0	6.666666666666667
anl-tp06-pie-068-01+01	5	194	uni2	0.0	2.2222222222222223
anl-tp06-pie-068-01+01	5	209	uni2	0.0	11.11111111111111
anl-tp06-pie-068-01+01	5	217	uni2	0.0	13.333333333333334
anl-tp06-pie-068-01+01	5	225	uni2	0.0	8.88888888888889
anl-tp06-pie-068-01+01	5	232	uni2	0.0	11.11111111111111
anl-tp06-pie-068-01+01	5	242	uni2	0.0	2.2222222222222223
anl-tp06-pie-068-01+01	5	263	uni2	0.0	6.666666666666667
anl-tp06-pie-068-01+01	5	270	uni2	0.0	8.88888888888889
anl-tp06-pie-068-01+01	5	289	uni2	0.0	11.11111111111111
anl-tp06-pie-068-01+01	5	434	uni2	0.0	2.2222222222222223
anl-tp06-pie-068-01+01	5	439	uni2	0.0	2.2222222222222223
anl-tp06-pie-068-01+01	5	469	uni2	0.0	11.11111111111111
anl-tp06-pie-068-01+01	5	532	uni2	0.0	2.2222222222222223
anl-tp06-pie-068-01+01	5	551	uni2	0.0	4.444444444444445
anl-tp06-pie-068-01+01	5	587	uni2	0.0	0.0
anl-tp06-pie-068-01+01	5	68	uni2	30.0	8.88888888888889
anl-tp06-pie-068-01+01	5	74	uni2	30.0	20.0
anl-tp06-pie-068-01+01	5	75	uni2	30.0	8.88888888888889
anl-tp06-pie-068-01+01	5	82	uni2	30.0	11.11111111111111
anl-tp06-pie-068-01+01	5	99	uni2	30.0	6.666666666666667
anl-tp06-pie-068-01+01	5	112	uni2	30.0	11.11111111111111
anl-tp06-pie-068-01+01	5	117	uni2	30.0	8.88888888888889
anl-tp06-pie-068-01+01	5	264	uni2	30.0	6.666666666666667
anl-tp06-pie-068-01+01	5	265	uni2	30.0	6.666666666666667
anl-tp06-pie-068-01+01	5	268	uni2	30.0	24.444444444444446
anl-tp06-pie-068-01+01	5	271	uni2	30.0	33.333333333333336
anl-tp06-pie-068-01+01	5	525	uni2	30.0	4.444444444444445
anl-tp06-pie-068-01+01	5	534	uni2	30.0	4.444444444444445
anl-tp06-pie-068-01+01	5	536	uni2	30.0	4.444444444444445
anl-tp06-pie-068-01+01	5	575	uni2	30.0	8.88888888888889
anl-tp06-pie-068-01+01	5	591	uni2	30.0	4.444444444444445
anl-tp06-pie-068-01+01	5	70	uni2	60.0	17.77777777777778
anl-tp06-pie-068-01+01	5	84	uni2	60.0	22.22222222222222
anl-tp06-pie-068-01+01	5	85	uni2	60.0	4.444444444444445
anl-tp06-pie-068-01+01	5	91	uni2	60.0	4.444444444444445
anl-tp06-pie-068-01+01	5	106	uni2	60.0	8.88888888888889
anl-tp06-pie-068-01+01	5	109	uni2	60.0	6.666666666666667
anl-tp06-pie-068-01+01	5	118	uni2	60.0	8.88888888888889
anl-tp06-pie-068-01+01	5	123	uni2	60.0	20.0
anl-tp06-pie-068-01+01	5	249	uni2	60.0	8.88888888888889
anl-tp06-pie-068-01+01	5	261	uni2	60.0	13.333333333333334
anl-tp06-pie-068-01+01	5	262	uni2	60.0	17.77777777777778
anl-tp06-pie-068-01+01	5	281	uni2	60.0	6.666666666666667
anl-tp06-pie-068-01+01	5	287	uni2	60.0	11.11111111111111
anl-tp06-pie-068-01+01	5	497	uni2	60.0	13.333333333333334
anl-tp06-pie-068-01+01	5	501	uni2	60.0	44.44444444444444
anl-tp06-pie-068-01+01	5	563	uni2	60.0	13.333333333333334
anl-tp06-pie-068-01+01	5	285	uni2	90.0	8.88888888888889
anl-tp06-pie-068-01+01	5	355	uni2	90.0	8.88888888888889
anl-tp06-pie-068-01+01	5	362	uni2	90.0	11.11111111111111
anl-tp06-pie-068-01+01	5	374	uni2	90.0	11.11111111111111
anl-tp06-pie-068-01+01	5	451	uni2	90.0	4.444444444444445
anl-tp06-pie-068-01+01	5	472	uni2	90.0	2.2222222222222223
anl-tp06-pie-068-01+01	5	496	uni2	90.0	22.22222222222222
anl-tp06-pie-068-01+01	5	600	uni2	90.0	33.333333333333336
anl-tp06-pie-068-01+01	5	359	uni2	120.0	15.555555555555555
anl-tp06-pie-068-01+01	5	373	uni2	120.0	13.333333333333334
anl-tp06-pie-068-01+01	5	396	uni2	120.0	13.333333333333334
anl-tp06-pie-068-01+01	5	398	uni2	120.0	15.555555555555555
[truncated: 31,209 more rows]
